# Supplementary material for: Integrated Taxonomy Discovers Four New Species of Grypoctonus Speiser, 1928 (Diptera: Asilidae) from China
Source: Insects. 2025 Jul 15;16(7):722. doi: 10.3390/insects16070722 (PMC12295033; doi:10.3390/insects16070722)
Supplement: Supplementary file 1 [file insects-16-00722-s001.zip]

Archive with 3 entries (3 files):
- Supplementary file 1. Collection sites information.xlsx
- Supplementary file 2. Information of Grypoctonus specimens sequenced in this study of COI sequences.xlsx
- Supplementary file 3. Intraspecific and Interspecific genetic distance of four Grypoctonus speices.xlsx
