# Supplementary material for: Integrated Taxonomy Discovers Four New Species of Grypoctonus Speiser, 1928 (Diptera: Asilidae) from China
Source: Insects. 2025 Jul 15;16(7):722. doi: 10.3390/insects16070722 (PMC12295033; doi:10.3390/insects16070722)
Supplement: Supplementary file 1 [file insects-16-00722-s001.zip › Supplementary file 1. Collection sites information.xlsx]

## Sheet: Collection Sites
Fauna	Country	Province	Region	Exact Site	Latitude	Longitude	Position Source	Elevation
Palaearctic	CHINA	Beijing	Yanqing	Yudushan Scenic Area	40.55	115.88	GPS	887 m
Palaearctic	CHINA	Beijing	Mentougou	Qingshui, Jiangshuihe	40.04	115.50	GPS	1550 m
Palaearctic	CHINA	Hebei	Weixian	Xiaowutai National Nature Reserve	39.94	114.94	GPS	1123 m
Palaearctic	CHINA	Beijing	Mentougou	Xiaolongmen National Forest Park	39.96	115.43	GPS	1150 m
Palaearctic	CHINA	Beijing	Changping	Dade Temple	40.10	115.54	GPS	889 m
Palaearctic	CHINA	Inner Mongolia	Ulanqab	Xinghe, Sumushan	40.34	113.46	GPS	1830 m
Palaearctic	CHINA	Beijing	Changping	Wulisong	40.19	115.88	GPS	905 m
Palaearctic	CHINA	Hebei	Chengde	Weichang Manchu and Mongol Autonomous County, Saihanba National Forest Park	42.42	117.12	GPS	1456 m
Oriental	CHINA	Yunnan	Dali	Jianchuan, Misha	26.27	99.60	GPS	3165 m
Oriental	CHINA	Yunnan	Baoshan	Shidian, Dashuihetou Mt.	24.75	99.28	GPS	2817 m
