# Supplementary material for: Integrated Taxonomy Discovers Four New Species of Grypoctonus Speiser, 1928 (Diptera: Asilidae) from China
Source: Insects. 2025 Jul 15;16(7):722. doi: 10.3390/insects16070722 (PMC12295033; doi:10.3390/insects16070722)
Supplement: Supplementary file 1 [file insects-16-00722-s001.zip › Supplementary file 2. Information of Grypoctonus specimens sequenced in this study of COI sequences.xlsx]

## Sheet: Sheet1
Accession_number	Genus	Species	Collection_Institution	Process_ID	BIN_URI	Collection Date	Country/Ocean	State/Province	Region	Sector	Exact Site	Lat	Lon	Elev	Depth
CAUDIP20230164	Cyrtopogon	centralis	CAU	CNASI001-25	BOLD:AGS3064	3-Jun-2023	China	Beijing	Huairou	Labagoumen National Forest Park	Labagoumen National Forest Park	40.96	116.47	900 m
CAUDIP20231032	Grypoctonus	aino	CAU	CNASI002-25	BOLD:AGT3556	21-Sep-2023	China	Beijing	Yanqing	Yudushan Scenic Area	Yudushan Scenic Area	40.55	115.88	887m
CAUDIP20231033	Grypoctonus	aino	CAU	CNASI003-25	BOLD:AGT3556	21-Sep-2023	China	Beijing	Yanqing	Yudushan Scenic Area	Yudushan Scenic Area	40.55	115.88	887m
CAUDIP20231034	Grypoctonus	aureus	CAU	CNASI004-25	BOLD:AGS3063	21-Sep-2023	China	Beijing	Yanqing	Yudushan Scenic Area	Yudushan Scenic Area	40.55	115.88	887m
CAUDIP20231041	Grypoctonus	aino	CAU	CNASI005-25	BOLD:AGT3556	21-Sep-2023	China	Beijing	Yanqing	Yudushan Scenic Area	Yudushan Scenic Area	40.55	115.88	887m
CAUDIP20231042	Grypoctonus	aino	CAU	CNASI006-25	BOLD:AGT3556	21-Sep-2023	China	Beijing	Yanqing	Yudushan Scenic Area	Yudushan Scenic Area	40.55	115.88	887m
CAUDIP20231043	Grypoctonus	aino	CAU	CNASI007-25	BOLD:AGT3556	21-Sep-2023	China	Beijing	Yanqing	Yudushan Scenic Area	Yudushan Scenic Area	40.55	115.88	887m
CAUDIP20231044	Grypoctonus	aino	CAU	CNASI008-25	BOLD:AGT3556	21-Sep-2023	China	Beijing	Yanqing	Yudushan Scenic Area	Yudushan Scenic Area	40.55	115.88	887m
CAUDIP20231045	Grypoctonus	aino	CAU	CNASI009-25	BOLD:AGT3556	21-Sep-2023	China	Beijing	Yanqing	Yudushan Scenic Area	Yudushan Scenic Area	40.55	115.88	887m
CAUDIP20231046	Grypoctonus	aino	CAU	CNASI010-25	BOLD:AGT3556	21-Sep-2023	China	Beijing	Yanqing	Yudushan Scenic Area	Yudushan Scenic Area	40.55	115.88	887m
CAUDIP20231049	Grypoctonus	aino	CAU	CNASI011-25	BOLD:AGT3556	21-Sep-2023	China	Beijing	Yanqing	Yudushan Scenic Area	Yudushan Scenic Area	40.55	115.88	887m
CAUDIP20231050	Grypoctonus	aino	CAU	CNASI012-25	BOLD:AGT3556	21-Sep-2023	China	Beijing	Yanqing	Yudushan Scenic Area	Yudushan Scenic Area	40.55	115.88	887m
CAUDIP20231051	Grypoctonus	aino	CAU	CNASI013-25	BOLD:AGT3556	21-Sep-2023	China	Beijing	Yanqing	Yudushan Scenic Area	Yudushan Scenic Area	40.55	115.88	887m
CAUDIP20231052	Grypoctonus	aino	CAU	CNASI014-25	BOLD:AGT3556	21-Sep-2023	China	Beijing	Yanqing	Yudushan Scenic Area	Yudushan Scenic Area	40.55	115.88	887m
CAUDIP20231053	Grypoctonus	aino	CAU	CNASI015-25	BOLD:AGT3556	21-Sep-2023	China	Beijing	Yanqing	Yudushan Scenic Area	Yudushan Scenic Area	40.55	115.88	887m
CAUDIP20231055	Grypoctonus	aino	CAU	CNASI016-25	BOLD:AGT3556	21-Sep-2023	China	Beijing	Yanqing	Yudushan Scenic Area	Yudushan Scenic Area	40.55	115.88	887m
CAUDIP20231056	Grypoctonus	aino	CAU	CNASI017-25	BOLD:AGT3556	21-Sep-2023	China	Beijing	Yanqing	Yudushan Scenic Area	Yudushan Scenic Area	40.55	115.88	887m
CAUDIP20231057	Grypoctonus	aino	CAU	CNASI018-25	BOLD:AGT3556	21-Sep-2023	China	Beijing	Yanqing	Yudushan Scenic Area	Yudushan Scenic Area	40.55	115.88	887m
CAUDIP20231092	Grypoctonus	aino	CAU	CNASI019-25	BOLD:AGT3556	4-Oct-2023	China	Beijing	Mentougou	Qingshui	Jiangshuihe	40.04	115.5	1550m
CAUDIP20231127	Grypoctonus	aureus	CAU	CNASI020-25	BOLD:AGS3063	19-Oct-2023	China	Hebei	Weixian	Xiaowutai National Nature Reserve	Xiaowutai National Nature Reserve	39.94	114.94	1123m
CAUDIP20231140	Grypoctonus	aino	CAU	CNASI021-25	BOLD:AGT3556	24-Oct-2023	China	Beijing	Mentougou	Xiaolongmen National Forest Park	Xiaolongmen National Forest Park	39.96	115.43	1150m
CAUDIP20231141	Grypoctonus	aino	CAU	CNASI022-25	BOLD:AGT3556	24-Oct-2023	China	Beijing	Mentougou	Xiaolongmen National Forest Park	Xiaolongmen National Forest Park	39.96	115.43	1150m
CAUDIP20231142	Grypoctonus	aino	CAU	CNASI023-25	BOLD:AGT3556	24-Oct-2023	China	Beijing	Mentougou	Xiaolongmen National Forest Park	Xiaolongmen National Forest Park	39.96	115.43	1150m
CAUDIP20231143	Grypoctonus	aino	CAU	CNASI024-25	BOLD:AGT3556	24-Oct-2023	China	Beijing	Mentougou	Xiaolongmen National Forest Park	Xiaolongmen National Forest Park	39.96	115.43	1150m
CAUDIP20231144	Grypoctonus	aino	CAU	CNASI025-25	BOLD:AGT3556	24-Oct-2023	China	Beijing	Mentougou	Xiaolongmen National Forest Park	Xiaolongmen National Forest Park	39.96	115.43	1150m
CAUDIP20231146	Grypoctonus	aino	CAU	CNASI026-25	BOLD:AGT3556	24-Oct-2023	China	Beijing	Mentougou	Xiaolongmen National Forest Park	Xiaolongmen National Forest Park	39.96	115.43	1150m
CAUDIP20231148	Grypoctonus	aureus	CAU	CNASI027-25	BOLD:AGS3063	24-Oct-2023	China	Beijing	Mentougou	Xiaolongmen National Forest Park	Xiaolongmen National Forest Park	39.96	115.43	1150m
CAUDIP20231150	Grypoctonus	aino	CAU	CNASI028-25	BOLD:AGT3556	24-Oct-2023	China	Beijing	Mentougou	Xiaolongmen National Forest Park	Xiaolongmen National Forest Park	39.96	115.43	1150m
CAUDIP20231151	Grypoctonus	aino	CAU	CNASI029-25	BOLD:AGT3556	24-Oct-2023	China	Beijing	Mentougou	Xiaolongmen National Forest Park	Xiaolongmen National Forest Park	39.96	115.43	1150m
CAUDIP20231152	Grypoctonus	aino	CAU	CNASI030-25	BOLD:AGT3556	24-Oct-2023	China	Beijing	Mentougou	Xiaolongmen National Forest Park	Xiaolongmen National Forest Park	39.96	115.43	1150m
CAUDIP20231153	Grypoctonus	aino	CAU	CNASI031-25	BOLD:AGT3556	24-Oct-2023	China	Beijing	Mentougou	Xiaolongmen National Forest Park	Xiaolongmen National Forest Park	39.96	115.43	1150m
CAUDIP20231154	Grypoctonus	aino	CAU	CNASI032-25	BOLD:AGT3556	24-Oct-2023	China	Beijing	Mentougou	Xiaolongmen National Forest Park	Xiaolongmen National Forest Park	39.96	115.43	1150m
CAUDIP20231155	Grypoctonus	aino	CAU	CNASI033-25	BOLD:AGT3556	24-Oct-2023	China	Beijing	Mentougou	Xiaolongmen National Forest Park	Xiaolongmen National Forest Park	39.96	115.43	1150m
CAUDIP20231156	Grypoctonus	aino	CAU	CNASI034-25	BOLD:AGT3556	24-Oct-2023	China	Beijing	Mentougou	Xiaolongmen National Forest Park	Xiaolongmen National Forest Park	39.96	115.43	1150m
CAUDIP20231157	Grypoctonus	aino	CAU	CNASI035-25	BOLD:AGT3556	24-Oct-2023	China	Beijing	Mentougou	Xiaolongmen National Forest Park	Xiaolongmen National Forest Park	39.96	115.43	1150m
CAUDIP20231158	Grypoctonus	aino	CAU	CNASI036-25	BOLD:AGT3556	24-Oct-2023	China	Beijing	Mentougou	Xiaolongmen National Forest Park	Xiaolongmen National Forest Park	39.96	115.43	1150m
CAUDIP20231159	Grypoctonus	aino	CAU	CNASI037-25	BOLD:AGT3556	24-Oct-2023	China	Beijing	Mentougou	Xiaolongmen National Forest Park	Xiaolongmen National Forest Park	39.96	115.43	1150m
CAUDIP20231160	Grypoctonus	aino	CAU	CNASI038-25	BOLD:AGT3556	24-Oct-2023	China	Beijing	Mentougou	Xiaolongmen National Forest Park	Xiaolongmen National Forest Park	39.96	115.43	1150m
CAUDIP20231161	Grypoctonus	aino	CAU	CNASI039-25	BOLD:AGT3556	24-Oct-2023	China	Beijing	Mentougou	Xiaolongmen National Forest Park	Xiaolongmen National Forest Park	39.96	115.43	1150m
CAUDIP20231162	Grypoctonus	aino	CAU	CNASI040-25	BOLD:AGT3556	24-Oct-2023	China	Beijing	Mentougou	Xiaolongmen National Forest Park	Xiaolongmen National Forest Park	39.96	115.43	1150m
CAUDIP20231163	Grypoctonus	aino	CAU	CNASI041-25	BOLD:AGT3556	24-Oct-2023	China	Beijing	Mentougou	Xiaolongmen National Forest Park	Xiaolongmen National Forest Park	39.96	115.43	1150m
CAUDIP20231164	Grypoctonus	aino	CAU	CNASI042-25	BOLD:AGT3556	24-Oct-2023	China	Beijing	Mentougou	Xiaolongmen National Forest Park	Xiaolongmen National Forest Park	39.96	115.43	1150m
CAUDIP20231165	Grypoctonus	aureus	CAU	CNASI043-25	BOLD:AGS3063	24-Oct-2023	China	Beijing	Mentougou	Xiaolongmen National Forest Park	Xiaolongmen National Forest Park	39.96	115.43	1150m
CAUDIP20231166	Grypoctonus	aino	CAU	CNASI044-25	BOLD:AGT3556	24-Oct-2023	China	Beijing	Mentougou	Xiaolongmen National Forest Park	Xiaolongmen National Forest Park	39.96	115.43	1150m
CAUDIP20231167	Grypoctonus	aino	CAU	CNASI045-25	BOLD:AGT3556	24-Oct-2023	China	Beijing	Mentougou	Xiaolongmen National Forest Park	Xiaolongmen National Forest Park	39.96	115.43	1150m
CAUDIP20231168	Grypoctonus	aino	CAU	CNASI046-25	BOLD:AGT3556	24-Oct-2023	China	Beijing	Mentougou	Xiaolongmen National Forest Park	Xiaolongmen National Forest Park	39.96	115.43	1150m
CAUDIP20231169	Grypoctonus	aino	CAU	CNASI047-25	BOLD:AGT3556	24-Oct-2023	China	Beijing	Mentougou	Xiaolongmen National Forest Park	Xiaolongmen National Forest Park	39.96	115.43	1150m
CAUDIP20231170	Grypoctonus	aino	CAU	CNASI048-25	BOLD:AGT3556	24-Oct-2023	China	Beijing	Mentougou	Xiaolongmen National Forest Park	Xiaolongmen National Forest Park	39.96	115.43	1150m
CAUDIP20231171	Grypoctonus	aureus	CAU	CNASI049-25	BOLD:AGS3063	24-Oct-2023	China	Beijing	Mentougou	Xiaolongmen National Forest Park	Xiaolongmen National Forest Park	39.96	115.43	1150m
CAUDIP20231172	Grypoctonus	aureus	CAU	CNASI050-25	BOLD:AGS3063	24-Oct-2023	China	Beijing	Mentougou	Xiaolongmen National Forest Park	Xiaolongmen National Forest Park	39.96	115.43	1150m
CAUDIP20231173	Grypoctonus	aureus	CAU	CNASI051-25	BOLD:AGS3063	24-Oct-2023	China	Beijing	Mentougou	Xiaolongmen National Forest Park	Xiaolongmen National Forest Park	39.96	115.43	1150m
CAUDIP20231174	Grypoctonus	aureus	CAU	CNASI052-25	BOLD:AGS3063	24-Oct-2023	China	Beijing	Mentougou	Xiaolongmen National Forest Park	Xiaolongmen National Forest Park	39.96	115.43	1150m
CAUDIP20231175	Grypoctonus	aureus	CAU	CNASI053-25	BOLD:AGS3063	24-Oct-2023	China	Beijing	Mentougou	Xiaolongmen National Forest Park	Xiaolongmen National Forest Park	39.96	115.43	1150m
CAUDIP20231176	Grypoctonus	aureus	CAU	CNASI054-25	BOLD:AGS3063	24-Oct-2023	China	Beijing	Mentougou	Xiaolongmen National Forest Park	Xiaolongmen National Forest Park	39.96	115.43	1150m
CAUDIP20231177	Grypoctonus	aureus	CAU	CNASI055-25	BOLD:AGS3063	24-Oct-2023	China	Beijing	Mentougou	Xiaolongmen National Forest Park	Xiaolongmen National Forest Park	39.96	115.43	1150m
CAUDIP20231178	Grypoctonus	aureus	CAU	CNASI056-25	BOLD:AGS3063	24-Oct-2023	China	Beijing	Mentougou	Xiaolongmen National Forest Park	Xiaolongmen National Forest Park	39.96	115.43	1150m
CAUDIP20243228	Grypoctonus	aureus	CAU	CNASI057-25	BOLD:AGS3063	23-Sep-2024	China	Beijing	Changping	Dade Temple	Dade Temple	40.10	115.54	889 m
CAUDIP20243270	Grypoctonus	aino	CAU	CNASI058-25	BOLD:AGT3556	4-Oct-2024	China	Inner Mongolia	Ulanqab	Xinghe	Sumushan	40.34	113.46	1830 m
CAUDIP20243271	Grypoctonus	aino	CAU	CNASI059-25	BOLD:AGT3556	4-Oct-2024	China	Inner Mongolia	Ulanqab	Xinghe	Sumushan	40.34	113.46	1830 m
CAUDIP20243272	Grypoctonus	aino	CAU	CNASI060-25	BOLD:AGT3556	4-Oct-2024	China	Inner Mongolia	Ulanqab	Xinghe	Sumushan	40.34	113.46	1830 m
CAUDIP20243273	Grypoctonus	aureus	CAU	CNASI061-25	BOLD:AGS3063	4-Oct-2024	China	Inner Mongolia	Ulanqab	Xinghe	Sumushan	40.34	113.46	1830 m
CAUDIP20243278	Grypoctonus	aureus	CAU	CNASI062-25	BOLD:AGS3063	11-Oct-2024	China	Beijing	Changping	Dade Temple	Dade Temple	40.10	115.54	889 m
CAUDIP20243280	Grypoctonus	aureus	CAU	CNASI063-25	BOLD:AGS3063	11-Oct-2024	China	Beijing	Changping	Dade Temple	Dade Temple	40.10	115.54	889 m
CAUDIP20243282	Grypoctonus	aureus	CAU	CNASI064-25	BOLD:AGS3063	11-Oct-2024	China	Beijing	Changping	Dade Temple	Dade Temple	40.10	115.54	889 m
CAUDIP20243304	Grypoctonus	aino	CAU	CNASI065-25	BOLD:AGT3556	11-Oct-2024	China	Beijing	Changping	Wulisong	Wulisong	40.19	115.88	905 m
CAUDIP20243305	Grypoctonus	aino	CAU	CNASI066-25	BOLD:AGT3556	11-Oct-2024	China	Beijing	Changping	Wulisong	Wulisong	40.19	115.88	905 m
CAUDIP20243306	Grypoctonus	aureus	CAU	CNASI067-25	BOLD:AGS3063	11-Oct-2024	China	Beijing	Changping	Wulisong	Wulisong	40.19	115.88	905 m
CAUDIP20243307	Grypoctonus	aureus	CAU	CNASI068-25	BOLD:AGS3063	11-Oct-2024	China	Beijing	Changping	Wulisong	Wulisong	40.19	115.88	905 m
CAUDIP20243308	Grypoctonus	aureus	CAU	CNASI069-25	BOLD:AGS3063	11-Oct-2024	China	Beijing	Changping	Wulisong	Wulisong	40.19	115.88	905 m
CAUDIP20243309	Grypoctonus	aureus	CAU	CNASI070-25	BOLD:AGS3063	11-Oct-2024	China	Beijing	Changping	Wulisong	Wulisong	40.19	115.88	905 m
CAUDIP20243310	Grypoctonus	aino	CAU	CNASI071-25	BOLD:AGT3556	11-Oct-2024	China	Beijing	Changping	Wulisong	Wulisong	40.19	115.88	905 m
CAUDIP20243311	Grypoctonus	aureus	CAU	CNASI072-25	BOLD:AGS3063	11-Oct-2024	China	Beijing	Changping	Wulisong	Wulisong	40.19	115.88	905 m
CAUDIP20243312	Grypoctonus	aureus	CAU	CNASI073-25	BOLD:AGS3063	11-Oct-2024	China	Beijing	Changping	Wulisong	Wulisong	40.19	115.88	905 m
CAUDIP20243313	Grypoctonus	aureus	CAU	CNASI074-25	BOLD:AGS3063	11-Oct-2024	China	Beijing	Changping	Wulisong	Wulisong	40.19	115.88	905 m
CAUDIP20243314	Grypoctonus	aureus	CAU	CNASI075-25	BOLD:AGS3063	11-Oct-2024	China	Beijing	Changping	Wulisong	Wulisong	40.19	115.88	905 m
CAUDIP20243315	Grypoctonus	aureus	CAU	CNASI076-25	BOLD:AGS3063	11-Oct-2024	China	Beijing	Changping	Wulisong	Wulisong	40.19	115.88	905 m
CAUDIP20243316	Grypoctonus	aureus	CAU	CNASI077-25	BOLD:AGS3063	11-Oct-2024	China	Beijing	Changping	Wulisong	Wulisong	40.19	115.88	905 m
CAUDIP20243317	Grypoctonus	aino	CAU	CNASI078-25	BOLD:AGT3556	11-Oct-2024	China	Beijing	Changping	Wulisong	Wulisong	40.19	115.88	905 m
CAUDIP20243318	Grypoctonus	aureus	CAU	CNASI079-25	BOLD:AGS3063	11-Oct-2024	China	Beijing	Changping	Wulisong	Wulisong	40.19	115.88	905 m
CAUDIP20243319	Grypoctonus	aino	CAU	CNASI080-25	BOLD:AGT3556	11-Oct-2024	China	Beijing	Changping	Wulisong	Wulisong	40.19	115.88	905 m
CAUDIP20243320	Grypoctonus	aino	CAU	CNASI081-25	BOLD:AGT3556	11-Oct-2024	China	Beijing	Changping	Wulisong	Wulisong	40.19	115.88	905 m
CAUDIP20243321	Grypoctonus	aino	CAU	CNASI082-25	BOLD:AGT3556	11-Oct-2024	China	Beijing	Changping	Wulisong	Wulisong	40.19	115.88	905 m
CAUDIP20243322	Grypoctonus	aino	CAU	CNASI083-25	BOLD:AGT3556	11-Oct-2024	China	Beijing	Changping	Wulisong	Wulisong	40.19	115.88	905 m
CAUDIP20243323	Grypoctonus	aino	CAU	CNASI084-25	BOLD:AGT3556	11-Oct-2024	China	Beijing	Changping	Wulisong	Wulisong	40.19	115.88	905 m
CAUDIP20243324	Grypoctonus	aino	CAU	CNASI085-25	BOLD:AGT3556	11-Oct-2024	China	Beijing	Changping	Wulisong	Wulisong	40.19	115.88	905 m
CAUDIP20243325	Grypoctonus	aino	CAU	CNASI086-25	BOLD:AGT3556	11-Oct-2024	China	Beijing	Changping	Wulisong	Wulisong	40.19	115.88	905 m
CAUDIP20243326	Grypoctonus	aino	CAU	CNASI087-25	BOLD:AGT3556	11-Oct-2024	China	Beijing	Changping	Wulisong	Wulisong	40.19	115.88	905 m
CAUDIP20243327	Grypoctonus	aureus	CAU	CNASI088-25	BOLD:AGS3063	11-Oct-2024	China	Beijing	Changping	Wulisong	Wulisong	40.19	115.88	905 m
CAUDIP20243328	Grypoctonus	aureus	CAU	CNASI089-25	BOLD:AGS3063	11-Oct-2024	China	Beijing	Changping	Wulisong	Wulisong	40.19	115.88	905 m
CAUDIP20243329	Grypoctonus	aureus	CAU	CNASI090-25	BOLD:AGS3063	11-Oct-2024	China	Beijing	Changping	Wulisong	Wulisong	40.19	115.88	905 m
CAUDIP20243330	Grypoctonus	aureus	CAU	CNASI091-25	BOLD:AGS3063	11-Oct-2024	China	Beijing	Changping	Wulisong	Wulisong	40.19	115.88	905 m
CAUDIP20243331	Grypoctonus	aureus	CAU	CNASI092-25	BOLD:AGS3063	11-Oct-2024	China	Beijing	Changping	Wulisong	Wulisong	40.19	115.88	905 m
CAUDIP20243333	Grypoctonus	aureus	CAU	CNASI093-25	BOLD:AGS3063	11-Oct-2024	China	Beijing	Changping	Wulisong	Wulisong	40.19	115.88	905 m
CAUDIP20243334	Grypoctonus	aureus	CAU	CNASI094-25	BOLD:AGS3063	11-Oct-2024	China	Beijing	Changping	Wulisong	Wulisong	40.19	115.88	905 m
CAUDIP20243335	Grypoctonus	aureus	CAU	CNASI095-25	BOLD:AGS3063	11-Oct-2024	China	Beijing	Changping	Wulisong	Wulisong	40.19	115.88	905 m
CAUDIP20243336	Grypoctonus	aureus	CAU	CNASI096-25	BOLD:AGS3063	11-Oct-2024	China	Beijing	Changping	Wulisong	Wulisong	40.19	115.88	905 m
CAUDIP20243337	Grypoctonus	aureus	CAU	CNASI097-25	BOLD:AGS3063	11-Oct-2024	China	Beijing	Changping	Wulisong	Wulisong	40.19	115.88	905 m
CAUDIP20243338	Grypoctonus	aureus	CAU	CNASI098-25	BOLD:AGS3063	11-Oct-2024	China	Beijing	Changping	Wulisong	Wulisong	40.19	115.88	905 m
CAUDIP20243339	Grypoctonus	aureus	CAU	CNASI099-25	BOLD:AGS3063	11-Oct-2024	China	Beijing	Changping	Wulisong	Wulisong	40.19	115.88	905 m
CAUDIP20243340	Grypoctonus	aureus	CAU	CNASI100-25	BOLD:AGS3063	11-Oct-2024	China	Beijing	Changping	Wulisong	Wulisong	40.19	115.88	905 m
CAUDIP20243341	Grypoctonus	aureus	CAU	CNASI101-25	BOLD:AGS3063	11-Oct-2024	China	Beijing	Changping	Wulisong	Wulisong	40.19	115.88	905 m
CAUDIP20243342	Grypoctonus	aureus	CAU	CNASI102-25	BOLD:AGS3063	11-Oct-2024	China	Beijing	Changping	Wulisong	Wulisong	40.19	115.88	905 m
CAUDIP20243343	Grypoctonus	aureus	CAU	CNASI103-25	BOLD:AGS3063	11-Oct-2024	China	Beijing	Changping	Wulisong	Wulisong	40.19	115.88	905 m
CAUDIP20243344	Grypoctonus	aureus	CAU	CNASI104-25	BOLD:AGS3063	11-Oct-2024	China	Beijing	Changping	Wulisong	Wulisong	40.19	115.88	905 m
CAUDIP20243345	Grypoctonus	aureus	CAU	CNASI105-25	BOLD:AGS3063	11-Oct-2024	China	Beijing	Changping	Wulisong	Wulisong	40.19	115.88	905 m
CAUDIP20243346	Grypoctonus	aureus	CAU	CNASI106-25	BOLD:AGS3063	11-Oct-2024	China	Beijing	Changping	Wulisong	Wulisong	40.19	115.88	905 m
CAUDIP20243347	Grypoctonus	aureus	CAU	CNASI107-25	BOLD:AGS3063	11-Oct-2024	China	Beijing	Changping	Wulisong	Wulisong	40.19	115.88	905 m
CAUDIP20243348	Grypoctonus	aureus	CAU	CNASI108-25	BOLD:AGS3063	11-Oct-2024	China	Beijing	Changping	Wulisong	Wulisong	40.19	115.88	905 m
CAUDIP20243349	Grypoctonus	aureus	CAU	CNASI109-25	BOLD:AGS3063	11-Oct-2024	China	Beijing	Changping	Wulisong	Wulisong	40.19	115.88	905 m
CAUDIP20243350	Grypoctonus	aureus	CAU	CNASI110-25	BOLD:AGS3063	11-Oct-2024	China	Beijing	Changping	Wulisong	Wulisong	40.19	115.88	905 m
CAUDIP20243351	Grypoctonus	aureus	CAU	CNASI111-25	BOLD:AGS3063	11-Oct-2024	China	Beijing	Changping	Wulisong	Wulisong	40.19	115.88	905 m
CAUDIP20243352	Grypoctonus	aureus	CAU	CNASI112-25	BOLD:AGS3063	11-Oct-2024	China	Beijing	Changping	Wulisong	Wulisong	40.19	115.88	905 m
CAUDIP20243353	Grypoctonus	aureus	CAU	CNASI113-25	BOLD:AGS3063	11-Oct-2024	China	Beijing	Changping	Wulisong	Wulisong	40.19	115.88	905 m
CAUDIP20243354	Grypoctonus	aureus	CAU	CNASI114-25	BOLD:AGS3063	11-Oct-2024	China	Beijing	Changping	Wulisong	Wulisong	40.19	115.88	905 m
CAUDIP20243355	Grypoctonus	aureus	CAU	CNASI115-25	BOLD:AGS3063	11-Oct-2024	China	Beijing	Changping	Wulisong	Wulisong	40.19	115.88	905 m
CAUDIP20243356	Grypoctonus	aino	CAU	CNASI116-25	BOLD:AGT3556	11-Oct-2024	China	Beijing	Changping	Wulisong	Wulisong	40.19	115.88	905 m
CAUDIP20243357	Grypoctonus	aino	CAU	CNASI117-25	BOLD:AGT3556	11-Oct-2024	China	Beijing	Changping	Wulisong	Wulisong	40.19	115.88	905 m
CAUDIP20243358	Grypoctonus	aino	CAU	CNASI118-25	BOLD:AGT3556	11-Oct-2024	China	Beijing	Changping	Wulisong	Wulisong	40.19	115.88	905 m
CAUDIP20243359	Grypoctonus	aino	CAU	CNASI119-25	BOLD:AGT3556	11-Oct-2024	China	Beijing	Changping	Wulisong	Wulisong	40.19	115.88	905 m
CAUDIP20243360	Grypoctonus	aino	CAU	CNASI120-25	BOLD:AGT3556	11-Oct-2024	China	Beijing	Changping	Wulisong	Wulisong	40.19	115.88	905 m
CAUDIP20243362	Grypoctonus	aureus	CAU	CNASI121-25	BOLD:AGS3063	11-Oct-2024	China	Beijing	Changping	Wulisong	Wulisong	40.19	115.88	905 m
CAUDIP20243366	Grypoctonus	aureus	CAU	CNASI122-25	BOLD:AGS3063	11-Oct-2024	China	Beijing	Changping	Wulisong	Wulisong	40.19	115.88	905 m
CAUDIP20243367	Grypoctonus	aureus	CAU	CNASI123-25	BOLD:AGS3063	11-Oct-2024	China	Beijing	Changping	Wulisong	Wulisong	40.19	115.88	905 m
CAUDIP20243369	Grypoctonus	aino	CAU	CNASI124-25	BOLD:AGT3556	11-Oct-2024	China	Beijing	Changping	Wulisong	Wulisong	40.19	115.88	905 m
CAUDIP20243371	Grypoctonus	aino	CAU	CNASI125-25	BOLD:AGT3556	11-Oct-2024	China	Beijing	Changping	Wulisong	Wulisong	40.19	115.88	905 m
CAUDIP20243471	Grypoctonus	solarius	CAU	CNASI126-25	BOLD:AGT3555	26-Oct-2024	China	Yunnan	Dali	Jianchuan	Misha	26.27	99.6	3165 m
CAUDIP20243476	Grypoctonus	solarius	CAU	CNASI127-25	BOLD:AGT3555	26-Oct-2024	China	Yunnan	Dali	Jianchuan	Misha	26.27	99.6	3165 m
CAUDIP20243511	Grypoctonus	sagittatus	CAU	CNASI128-25	BOLD:AGS3065	14-Nov-2024	China	Yunnan	Baoshan	Shidian	Dashuihetou Mt.	24.75	99.28	2817 m
CAUDIP20243513	Grypoctonus	sagittatus	CAU	CNASI129-25	BOLD:AGS3065	14-Nov-2024	China	Yunnan	Baoshan	Shidian	Dashuihetou Mt.	24.75	99.28	2817 m
CAUDIP20243514	Grypoctonus	sagittatus	CAU	CNASI130-25	BOLD:AGS3065	14-Nov-2024	China	Yunnan	Baoshan	Shidian	Dashuihetou Mt.	24.75	99.28	2817 m
CAUDIP20243515	Grypoctonus	sagittatus	CAU	CNASI131-25	BOLD:AGS3065	14-Nov-2024	China	Yunnan	Baoshan	Shidian	Dashuihetou Mt.	24.75	99.28	2817 m
CAUDIP20243517	Grypoctonus	sagittatus	CAU	CNASI132-25	BOLD:AGS3065	14-Nov-2024	China	Yunnan	Baoshan	Shidian	Dashuihetou Mt.	24.75	99.28	2817 m
CAUDIP20243518	Grypoctonus	solarius	CAU	CNASI133-25	BOLD:AGT3555	14-Nov-2024	China	Yunnan	Baoshan	Shidian	Dashuihetou Mt.	24.75	99.28	2817 m
CAUDIP20243519	Grypoctonus	solarius	CAU	CNASI134-25	BOLD:AGT3555	14-Nov-2024	China	Yunnan	Baoshan	Shidian	Dashuihetou Mt.	24.75	99.28	2817 m
CAUDIP20243520	Grypoctonus	solarius	CAU	CNASI135-25	BOLD:AGT3555	14-Nov-2024	China	Yunnan	Baoshan	Shidian	Dashuihetou Mt.	24.75	99.28	2817 m
CAUDIP20243521	Grypoctonus	solarius	CAU	CNASI136-25	BOLD:AGT3555	14-Nov-2024	China	Yunnan	Baoshan	Shidian	Dashuihetou Mt.	24.75	99.28	2817 m
CAUDIP20243523	Grypoctonus	solarius	CAU	CNASI137-25	BOLD:AGT3555	14-Nov-2024	China	Yunnan	Baoshan	Shidian	Dashuihetou Mt.	24.75	99.28	2817 m
CAUDIP20243524	Grypoctonus	solarius	CAU	CNASI138-25	BOLD:AGT3555	14-Nov-2024	China	Yunnan	Baoshan	Shidian	Dashuihetou Mt.	24.75	99.28	2817 m
CAUDIP20243525	Grypoctonus	solarius	CAU	CNASI139-25	BOLD:AGT3555	14-Nov-2024	China	Yunnan	Baoshan	Shidian	Dashuihetou Mt.	24.75	99.28	2817 m
CAUDIP20243527	Grypoctonus	solarius	CAU	CNASI140-25	BOLD:AGT3555	14-Nov-2024	China	Yunnan	Baoshan	Shidian	Dashuihetou Mt.	24.75	99.28	2817 m
CAUDIP20243529	Grypoctonus	solarius	CAU	CNASI141-25	BOLD:AGT3555	14-Nov-2024	China	Yunnan	Baoshan	Shidian	Dashuihetou Mt.	24.75	99.28	2817 m
CAUDIP20243530	Grypoctonus	solarius	CAU	CNASI142-25	BOLD:AGT3555	14-Nov-2024	China	Yunnan	Baoshan	Shidian	Dashuihetou Mt.	24.75	99.28	2817 m
CAUDIP20243532	Grypoctonus	solarius	CAU	CNASI143-25	BOLD:AGT3555	14-Nov-2024	China	Yunnan	Baoshan	Shidian	Dashuihetou Mt.	24.75	99.28	2817 m
CAUDIP20243533	Grypoctonus	solarius	CAU	CNASI144-25	BOLD:AGT3555	14-Nov-2024	China	Yunnan	Baoshan	Shidian	Dashuihetou Mt.	24.75	99.28	2817 m
CAUDIP20243534	Grypoctonus	solarius	CAU	CNASI145-25	BOLD:AGT3555	14-Nov-2024	China	Yunnan	Baoshan	Shidian	Dashuihetou Mt.	24.75	99.28	2817 m
CAUDIP20243535	Grypoctonus	solarius	CAU	CNASI146-25	BOLD:AGT3555	14-Nov-2024	China	Yunnan	Baoshan	Shidian	Dashuihetou Mt.	24.75	99.28	2817 m
CAUDIP20243536	Grypoctonus	solarius	CAU	CNASI147-25	BOLD:AGT3555	14-Nov-2024	China	Yunnan	Baoshan	Shidian	Dashuihetou Mt.	24.75	99.28	2817 m
CAUDIP20243537	Grypoctonus	solarius	CAU	CNASI148-25	BOLD:AGT3555	14-Nov-2024	China	Yunnan	Baoshan	Shidian	Dashuihetou Mt.	24.75	99.28	2817 m
HAUST202400931	Grypoctonus	aino	CAU	CNASI149-25	BOLD:AGT3556	6-Nov-2024	China	Henan	Luoyang	Luoningxian	Quanbaoshan	34.1176	111.413	1225.11 m
HAUST202400932	Grypoctonus	aino	CAU	CNASI150-25	BOLD:AGT3556	6-Nov-2024	China	Henan	Luoyang	Luoningxian	Quanbaoshan	34.1176	111.413	1225.11 m
HAUST202400933	Grypoctonus	aino	CAU	CNASI151-25	BOLD:AGT3556	6-Nov-2024	China	Henan	Luoyang	Luoningxian	Quanbaoshan	34.1176	111.413	1225.11 m
HAUST202400935	Grypoctonus	aino	CAU	CNASI152-25	BOLD:AGT3556	6-Nov-2024	China	Henan	Luoyang	Luoningxian	Quanbaoshan	34.1176	111.413	1225.11 m
HAUST202400936	Grypoctonus	aino	CAU	CNASI153-25	BOLD:AGT3556	6-Nov-2024	China	Henan	Luoyang	Luoningxian	Quanbaoshan	34.1176	111.413	1225.11 m
HAUST202400937	Grypoctonus	aino	CAU	CNASI154-25	BOLD:AGT3556	6-Nov-2024	China	Henan	Luoyang	Luoningxian	Quanbaoshan	34.1176	111.413	1225.11 m
HAUST202400938	Grypoctonus	aino	CAU	CNASI155-25	BOLD:AGT3556	6-Nov-2024	China	Henan	Luoyang	Luoningxian	Quanbaoshan	34.1176	111.413	1225.11 m
HAUST202400939	Grypoctonus	aino	CAU	CNASI156-25	BOLD:AGT3556	6-Nov-2024	China	Henan	Luoyang	Luoningxian	Quanbaoshan	34.1176	111.413	1225.11 m
HAUST202400940	Grypoctonus	aino	CAU	CNASI157-25	BOLD:AGT3556	6-Nov-2024	China	Henan	Luoyang	Luoningxian	Quanbaoshan	34.1176	111.413	1225.11 m
HAUST202400941	Grypoctonus	aino	CAU	CNASI158-25	BOLD:AGT3556	6-Nov-2024	China	Henan	Luoyang	Luoningxian	Quanbaoshan	34.1176	111.413	1225.11 m
HAUST202400942	Grypoctonus	aino	CAU	CNASI159-25	BOLD:AGT3556	6-Nov-2024	China	Henan	Luoyang	Luoningxian	Quanbaoshan	34.1176	111.413	1225.11 m
HAUST202400943	Grypoctonus	aino	CAU	CNASI160-25	BOLD:AGT3556	6-Nov-2024	China	Henan	Luoyang	Luoningxian	Quanbaoshan	34.1176	111.413	1225.11 m
HAUST202400944	Grypoctonus	aino	CAU	CNASI161-25	BOLD:AGT3556	6-Nov-2024	China	Henan	Luoyang	Luoningxian	Quanbaoshan	34.1176	111.413	1225.11 m
HAUST202400945	Grypoctonus	aino	CAU	CNASI162-25	BOLD:AGT3556	6-Nov-2024	China	Henan	Luoyang	Luoningxian	Quanbaoshan	34.1176	111.413	1225.11 m
HAUST202400947	Grypoctonus	aino	CAU	CNASI163-25	BOLD:AGT3556	6-Nov-2024	China	Henan	Luoyang	Luoningxian	Quanbaoshan	34.1226	111.419	1349.69 m
HAUST202400949	Grypoctonus	aino	CAU	CNASI164-25	BOLD:AGT3556	6-Nov-2024	China	Henan	Luoyang	Luoningxian	Quanbaoshan	34.1226	111.419	1349.69 m
HAUST202400950	Grypoctonus	aino	CAU	CNASI165-25	BOLD:AGT3556	6-Nov-2024	China	Henan	Luoyang	Luoningxian	Quanbaoshan	34.1226	111.419	1349.69 m
