# Supplementary material for: Integrated Taxonomy Discovers Four New Species of Grypoctonus Speiser, 1928 (Diptera: Asilidae) from China
Source: Insects. 2025 Jul 15;16(7):722. doi: 10.3390/insects16070722 (PMC12295033; doi:10.3390/insects16070722)
Supplement: Supplementary file 1 [file insects-16-00722-s001.zip › Supplementary file 3. Intraspecific and Interspecific genetic distance of four Grypoctonus speices.xlsx]

## Sheet: MatrixOutput
	Grypoctonus_sagittatus_CAUDIP20243511_CHNYN20241128_Yunnan_Dashuihetou	Grypoctonus_sagittatus_CAUDIP20243514_CHNYN20241128_Yunnan_Dashuihetou	Grypoctonus_sagittatus_CAUDIP20243515_CHNYN20241128_Yunnan_Dashuihetou	Grypoctonus_sagittatus_CAUDIP20243517_CHNYN20241128_Yunnan_Dashuihetou	Grypoctonus_sagittatus_CAUDIP20243513_CHNYN20241128_Yunnan_Dashuihetou	Grypoctonus_aureus_CAUDIP20243278_CHNBJ20241011a_Beijing_Dade	Grypoctonus_aureus_CAUDIP20243349_CHNBJ20241011b_Beijing_Wulisong	Grypoctonus_aureus_CAUDIP20231171_CHNBJ20231024_Beijing_Xiaolongmen	Grypoctonus_aureus_CAUDIP20243341_CHNBJ20241011b_Beijing_Wulisong	Grypoctonus_aureus_CAUDIP20243352_CHNBJ20241011b_Beijing_Wulisong	Grypoctonus_aureus_CAUDIP20243331_CHNBJ20241011b_Beijing_Wulisong	Grypoctonus_aureus_CAUDIP20231127_CHNHEB20231019_Hebei_Xiaowutai	Grypoctonus_aureus_CAUDIP20231165_CHNBJ20231024_Beijing_Xiaolongmen	Grypoctonus_aureus_CAUDIP20243338_CHNBJ20241011b_Beijing_Wulisong	Grypoctonus_aureus_CAUDIP20243366_CHNBJ20241011b_Beijing_Wulisong	Grypoctonus_aureus_CAUDIP20243280_CHNBJ20241011a_Beijing_Dade	Grypoctonus_aureus_CAUDIP20243282_CHNBJ20241011a_Beijing_Dade	Grypoctonus_aureus_CAUDIP20231034_CHNBJ20230921_Beijing_Yudushan	Grypoctonus_aureus_CAUDIP20231172_CHNBJ20231024_Beijing_Xiaolongmen	Grypoctonus_aureus_CAUDIP20231173_CHNBJ20231024_Beijing_Xiaolongmen	Grypoctonus_aureus_CAUDIP20231174_CHNBJ20231024_Beijing_Xiaolongmen	Grypoctonus_aureus_CAUDIP20231175_CHNBJ20231024_Beijing_Xiaolongmen	Grypoctonus_aureus_CAUDIP20231176_CHNBJ20231024_Beijing_Xiaolongmen	Grypoctonus_aureus_CAUDIP20231177_CHNBJ20231024_Beijing_Xiaolongmen	Grypoctonus_aureus_CAUDIP20231178_CHNBJ20231024_Beijing_Xiaolongmen	Grypoctonus_aureus_CAUDIP20243228_CHNBJ20240923a_Beijing_Dade	Grypoctonus_aureus_CAUDIP20243306_CHNBJ20241011b_Beijing_Wulisong	Grypoctonus_aureus_CAUDIP20243311_CHNBJ20241011b_Beijing_Wulisong	Grypoctonus_aureus_CAUDIP20243312_CHNBJ20241011b_Beijing_Wulisong	Grypoctonus_aureus_CAUDIP20243313_CHNBJ20241011b_Beijing_Wulisong	Grypoctonus_aureus_CAUDIP20243314_CHNBJ20241011b_Beijing_Wulisong	Grypoctonus_aureus_CAUDIP20243315_CHNBJ20241011b_Beijing_Wulisong	Grypoctonus_aureus_CAUDIP20243316_CHNBJ20241011b_Beijing_Wulisong	Grypoctonus_aureus_CAUDIP20243307_CHNBJ20241011b_Beijing_Wulisong	Grypoctonus_aureus_CAUDIP20243318_CHNBJ20241011b_Beijing_Wulisong	Grypoctonus_aureus_CAUDIP20243308_CHNBJ20241011b_Beijing_Wulisong	Grypoctonus_aureus_CAUDIP20243309_CHNBJ20241011b_Beijing_Wulisong	Grypoctonus_aureus_CAUDIP20231148_CHNBJ20231024_Beijing_Xiaolongmen	Grypoctonus_aureus_CAUDIP20243327_CHNBJ20241011b_Beijing_Wulisong	Grypoctonus_aureus_CAUDIP20243328_CHNBJ20241011b_Beijing_Wulisong	Grypoctonus_aureus_CAUDIP20243329_CHNBJ20241011b_Beijing_Wulisong	Grypoctonus_aureus_CAUDIP20243330_CHNBJ20241011b_Beijing_Wulisong	Grypoctonus_aureus_CAUDIP20243333_CHNBJ20241011b_Beijing_Wulisong	Grypoctonus_aureus_CAUDIP20243334_CHNBJ20241011b_Beijing_Wulisong	Grypoctonus_aureus_CAUDIP20243335_CHNBJ20241011b_Beijing_Wulisong	Grypoctonus_aureus_CAUDIP20243336_CHNBJ20241011b_Beijing_Wulisong	Grypoctonus_aureus_CAUDIP20243337_CHNBJ20241011b_Beijing_Wulisong	Grypoctonus_aureus_CAUDIP20243339_CHNBJ20241011b_Beijing_Wulisong	Grypoctonus_aureus_CAUDIP20243340_CHNBJ20241011b_Beijing_Wulisong
Grypoctonus_sagittatus_CAUDIP20243511_CHNYN20241128_Yunnan_Dashuihetou
Grypoctonus_sagittatus_CAUDIP20243514_CHNYN20241128_Yunnan_Dashuihetou	0.00152905
Grypoctonus_sagittatus_CAUDIP20243515_CHNYN20241128_Yunnan_Dashuihetou	0.00152439	0
Grypoctonus_sagittatus_CAUDIP20243517_CHNYN20241128_Yunnan_Dashuihetou	0.00152439	0	0
Grypoctonus_sagittatus_CAUDIP20243513_CHNYN20241128_Yunnan_Dashuihetou	0.00305344	0.00152672	0.00152207	0.00152207
Grypoctonus_aureus_CAUDIP20243278_CHNBJ20241011a_Beijing_Dade	0.0687172	0.0705308	0.0703052	0.0703052	0.0686074
Grypoctonus_aureus_CAUDIP20243349_CHNBJ20241011b_Beijing_Wulisong	0.060331	0.0621049	0.0619075	0.0619075	0.0602353	0.00764714
Grypoctonus_aureus_CAUDIP20231171_CHNBJ20231024_Beijing_Xiaolongmen	0.060331	0.0621049	0.0619075	0.0619075	0.0602353	0.00764714	0
Grypoctonus_aureus_CAUDIP20243341_CHNBJ20241011b_Beijing_Wulisong	0.060331	0.0621049	0.0619075	0.0619075	0.0602353	0.00764714	0	0
Grypoctonus_aureus_CAUDIP20243352_CHNBJ20241011b_Beijing_Wulisong	0.060331	0.0621049	0.0619075	0.0619075	0.0602353	0.0107383	0.00304879	0.00304879	0.00304879
Grypoctonus_aureus_CAUDIP20243331_CHNBJ20241011b_Beijing_Wulisong	0.0586616	0.060427	0.0602353	0.0602353	0.0585686	0.00919035	0.00152207	0.00152207	0.00152207	0.00152207
Grypoctonus_aureus_CAUDIP20231127_CHNHEB20231019_Hebei_Xiaowutai	0.0636867	0.0654776	0.0652689	0.0652689	0.0635854	0.00764714	0.00304879	0.00304879	0.00304879	0.00611628	0.00458018
Grypoctonus_aureus_CAUDIP20231165_CHNBJ20231024_Beijing_Xiaolongmen	0.0636495	0.0654374	0.065229	0.065229	0.0635483	0.00764068	0.00304588	0.00304588	0.00304588	0.00610868	0.00457494	0.00304588
Grypoctonus_aureus_CAUDIP20243338_CHNBJ20241011b_Beijing_Wulisong	0.0636495	0.0654374	0.065229	0.065229	0.0635483	0.00764068	0.00304588	0.00304588	0.00304588	0.00610868	0.00457494	0.00304588	0.00304647
Grypoctonus_aureus_CAUDIP20243366_CHNBJ20241011b_Beijing_Wulisong	0.0636867	0.0654776	0.0652689	0.0652689	0.0635854	0.00764714	0.00304879	0.00304879	0.00304879	0.00611628	0.00458018	0.00304879	0.00304588	0.00304588
Grypoctonus_aureus_CAUDIP20243280_CHNBJ20241011a_Beijing_Dade	0.0620061	0.0637884	0.0635854	0.0635854	0.0619075	0.00610868	0.00152207	0.00152207	0.00152207	0.00458018	0.00304879	0.00152207	0.00152149	0.00152149	0.00152207
Grypoctonus_aureus_CAUDIP20243282_CHNBJ20241011a_Beijing_Dade	0.0620061	0.0637884	0.0635854	0.0635854	0.0619075	0.00610868	0.00152207	0.00152207	0.00152207	0.00458018	0.00304879	0.00152207	0.00152149	0.00152149	0.00152207	0
Grypoctonus_aureus_CAUDIP20231034_CHNBJ20230921_Beijing_Yudushan	0.0620061	0.0637884	0.0635854	0.0635854	0.0619075	0.00610868	0.00152207	0.00152207	0.00152207	0.00458018	0.00304879	0.00152207	0.00152149	0.00152149	0.00152207	0	0
Grypoctonus_aureus_CAUDIP20231172_CHNBJ20231024_Beijing_Xiaolongmen	0.0620061	0.0637884	0.0635854	0.0635854	0.0619075	0.00610868	0.00152207	0.00152207	0.00152207	0.00458018	0.00304879	0.00152207	0.00152149	0.00152149	0.00152207	0	0	0
Grypoctonus_aureus_CAUDIP20231173_CHNBJ20231024_Beijing_Xiaolongmen	0.0620061	0.0637884	0.0635854	0.0635854	0.0619075	0.00610868	0.00152207	0.00152207	0.00152207	0.00458018	0.00304879	0.00152207	0.00152149	0.00152149	0.00152207	0	0	0	0
Grypoctonus_aureus_CAUDIP20231174_CHNBJ20231024_Beijing_Xiaolongmen	0.0620061	0.0637884	0.0635854	0.0635854	0.0619075	0.00610868	0.00152207	0.00152207	0.00152207	0.00458018	0.00304879	0.00152207	0.00152149	0.00152149	0.00152207	0	0	0	0	0
Grypoctonus_aureus_CAUDIP20231175_CHNBJ20231024_Beijing_Xiaolongmen	0.0620061	0.0637884	0.0635854	0.0635854	0.0619075	0.00610868	0.00152207	0.00152207	0.00152207	0.00458018	0.00304879	0.00152207	0.00152149	0.00152149	0.00152207	0	0	0	0	0	0
Grypoctonus_aureus_CAUDIP20231176_CHNBJ20231024_Beijing_Xiaolongmen	0.0620061	0.0637884	0.0635854	0.0635854	0.0619075	0.00610868	0.00152207	0.00152207	0.00152207	0.00458018	0.00304879	0.00152207	0.00152149	0.00152149	0.00152207	0	0	0	0	0	0	0
Grypoctonus_aureus_CAUDIP20231177_CHNBJ20231024_Beijing_Xiaolongmen	0.0620061	0.0637884	0.0635854	0.0635854	0.0619075	0.00610868	0.00152207	0.00152207	0.00152207	0.00458018	0.00304879	0.00152207	0.00152149	0.00152149	0.00152207	0	0	0	0	0	0	0	0
Grypoctonus_aureus_CAUDIP20231178_CHNBJ20231024_Beijing_Xiaolongmen	0.0620061	0.0637884	0.0635854	0.0635854	0.0619075	0.00610868	0.00152207	0.00152207	0.00152207	0.00458018	0.00304879	0.00152207	0.00152149	0.00152149	0.00152207	0	0	0	0	0	0	0	0	0
Grypoctonus_aureus_CAUDIP20243228_CHNBJ20240923a_Beijing_Dade	0.0620061	0.0637884	0.0635854	0.0635854	0.0619075	0.00610868	0.00152207	0.00152207	0.00152207	0.00458018	0.00304879	0.00152207	0.00152149	0.00152149	0.00152207	0	0	0	0	0	0	0	0	0	0
Grypoctonus_aureus_CAUDIP20243306_CHNBJ20241011b_Beijing_Wulisong	0.0620061	0.0637884	0.0635854	0.0635854	0.0619075	0.00610868	0.00152207	0.00152207	0.00152207	0.00458018	0.00304879	0.00152207	0.00152149	0.00152149	0.00152207	0	0	0	0	0	0	0	0	0	0	0
Grypoctonus_aureus_CAUDIP20243311_CHNBJ20241011b_Beijing_Wulisong	0.0620061	0.0637884	0.0635854	0.0635854	0.0619075	0.00610868	0.00152207	0.00152207	0.00152207	0.00458018	0.00304879	0.00152207	0.00152149	0.00152149	0.00152207	0	0	0	0	0	0	0	0	0	0	0	0
Grypoctonus_aureus_CAUDIP20243312_CHNBJ20241011b_Beijing_Wulisong	0.0620061	0.0637884	0.0635854	0.0635854	0.0619075	0.00610868	0.00152207	0.00152207	0.00152207	0.00458018	0.00304879	0.00152207	0.00152149	0.00152149	0.00152207	0	0	0	0	0	0	0	0	0	0	0	0	0
Grypoctonus_aureus_CAUDIP20243313_CHNBJ20241011b_Beijing_Wulisong	0.0620061	0.0637884	0.0635854	0.0635854	0.0619075	0.00610868	0.00152207	0.00152207	0.00152207	0.00458018	0.00304879	0.00152207	0.00152149	0.00152149	0.00152207	0	0	0	0	0	0	0	0	0	0	0	0	0	0
Grypoctonus_aureus_CAUDIP20243314_CHNBJ20241011b_Beijing_Wulisong	0.0620061	0.0637884	0.0635854	0.0635854	0.0619075	0.00610868	0.00152207	0.00152207	0.00152207	0.00458018	0.00304879	0.00152207	0.00152149	0.00152149	0.00152207	0	0	0	0	0	0	0	0	0	0	0	0	0	0	0
Grypoctonus_aureus_CAUDIP20243315_CHNBJ20241011b_Beijing_Wulisong	0.0620061	0.0637884	0.0635854	0.0635854	0.0619075	0.00610868	0.00152207	0.00152207	0.00152207	0.00458018	0.00304879	0.00152207	0.00152149	0.00152149	0.00152207	0	0	0	0	0	0	0	0	0	0	0	0	0	0	0	0
Grypoctonus_aureus_CAUDIP20243316_CHNBJ20241011b_Beijing_Wulisong	0.0620061	0.0637884	0.0635854	0.0635854	0.0619075	0.00610868	0.00152207	0.00152207	0.00152207	0.00458018	0.00304879	0.00152207	0.00152149	0.00152149	0.00152207	0	0	0	0	0	0	0	0	0	0	0	0	0	0	0	0	0
Grypoctonus_aureus_CAUDIP20243307_CHNBJ20241011b_Beijing_Wulisong	0.0620061	0.0637884	0.0635854	0.0635854	0.0619075	0.00610868	0.00152207	0.00152207	0.00152207	0.00458018	0.00304879	0.00152207	0.00152149	0.00152149	0.00152207	0	0	0	0	0	0	0	0	0	0	0	0	0	0	0	0	0	0
Grypoctonus_aureus_CAUDIP20243318_CHNBJ20241011b_Beijing_Wulisong	0.0620061	0.0637884	0.0635854	0.0635854	0.0619075	0.00610868	0.00152207	0.00152207	0.00152207	0.00458018	0.00304879	0.00152207	0.00152149	0.00152149	0.00152207	0	0	0	0	0	0	0	0	0	0	0	0	0	0	0	0	0	0	0
Grypoctonus_aureus_CAUDIP20243308_CHNBJ20241011b_Beijing_Wulisong	0.0620061	0.0637884	0.0635854	0.0635854	0.0619075	0.00610868	0.00152207	0.00152207	0.00152207	0.00458018	0.00304879	0.00152207	0.00152149	0.00152149	0.00152207	0	0	0	0	0	0	0	0	0	0	0	0	0	0	0	0	0	0	0	0
Grypoctonus_aureus_CAUDIP20243309_CHNBJ20241011b_Beijing_Wulisong	0.0620061	0.0637884	0.0635854	0.0635854	0.0619075	0.00610868	0.00152207	0.00152207	0.00152207	0.00458018	0.00304879	0.00152207	0.00152149	0.00152149	0.00152207	0	0	0	0	0	0	0	0	0	0	0	0	0	0	0	0	0	0	0	0	0
Grypoctonus_aureus_CAUDIP20231148_CHNBJ20231024_Beijing_Xiaolongmen	0.0620061	0.0637884	0.0635854	0.0635854	0.0619075	0.00610868	0.00152207	0.00152207	0.00152207	0.00458018	0.00304879	0.00152207	0.00152149	0.00152149	0.00152207	0	0	0	0	0	0	0	0	0	0	0	0	0	0	0	0	0	0	0	0	0	0
Grypoctonus_aureus_CAUDIP20243327_CHNBJ20241011b_Beijing_Wulisong	0.0620061	0.0637884	0.0635854	0.0635854	0.0619075	0.00610868	0.00152207	0.00152207	0.00152207	0.00458018	0.00304879	0.00152207	0.00152149	0.00152149	0.00152207	0	0	0	0	0	0	0	0	0	0	0	0	0	0	0	0	0	0	0	0	0	0	0
Grypoctonus_aureus_CAUDIP20243328_CHNBJ20241011b_Beijing_Wulisong	0.0620061	0.0637884	0.0635854	0.0635854	0.0619075	0.00610868	0.00152207	0.00152207	0.00152207	0.00458018	0.00304879	0.00152207	0.00152149	0.00152149	0.00152207	0	0	0	0	0	0	0	0	0	0	0	0	0	0	0	0	0	0	0	0	0	0	0	0
Grypoctonus_aureus_CAUDIP20243329_CHNBJ20241011b_Beijing_Wulisong	0.0620061	0.0637884	0.0635854	0.0635854	0.0619075	0.00610868	0.00152207	0.00152207	0.00152207	0.00458018	0.00304879	0.00152207	0.00152149	0.00152149	0.00152207	0	0	0	0	0	0	0	0	0	0	0	0	0	0	0	0	0	0	0	0	0	0	0	0	0
Grypoctonus_aureus_CAUDIP20243330_CHNBJ20241011b_Beijing_Wulisong	0.0620061	0.0637884	0.0635854	0.0635854	0.0619075	0.00610868	0.00152207	0.00152207	0.00152207	0.00458018	0.00304879	0.00152207	0.00152149	0.00152149	0.00152207	0	0	0	0	0	0	0	0	0	0	0	0	0	0	0	0	0	0	0	0	0	0	0	0	0	0
Grypoctonus_aureus_CAUDIP20243333_CHNBJ20241011b_Beijing_Wulisong	0.0620061	0.0637884	0.0635854	0.0635854	0.0619075	0.00610868	0.00152207	0.00152207	0.00152207	0.00458018	0.00304879	0.00152207	0.00152149	0.00152149	0.00152207	0	0	0	0	0	0	0	0	0	0	0	0	0	0	0	0	0	0	0	0	0	0	0	0	0	0	0
Grypoctonus_aureus_CAUDIP20243334_CHNBJ20241011b_Beijing_Wulisong	0.0620061	0.0637884	0.0635854	0.0635854	0.0619075	0.00610868	0.00152207	0.00152207	0.00152207	0.00458018	0.00304879	0.00152207	0.00152149	0.00152149	0.00152207	0	0	0	0	0	0	0	0	0	0	0	0	0	0	0	0	0	0	0	0	0	0	0	0	0	0	0	0
Grypoctonus_aureus_CAUDIP20243335_CHNBJ20241011b_Beijing_Wulisong	0.0620061	0.0637884	0.0635854	0.0635854	0.0619075	0.00610868	0.00152207	0.00152207	0.00152207	0.00458018	0.00304879	0.00152207	0.00152149	0.00152149	0.00152207	0	0	0	0	0	0	0	0	0	0	0	0	0	0	0	0	0	0	0	0	0	0	0	0	0	0	0	0	0
Grypoctonus_aureus_CAUDIP20243336_CHNBJ20241011b_Beijing_Wulisong	0.0620061	0.0637884	0.0635854	0.0635854	0.0619075	0.00610868	0.00152207	0.00152207	0.00152207	0.00458018	0.00304879	0.00152207	0.00152149	0.00152149	0.00152207	0	0	0	0	0	0	0	0	0	0	0	0	0	0	0	0	0	0	0	0	0	0	0	0	0	0	0	0	0	0
Grypoctonus_aureus_CAUDIP20243337_CHNBJ20241011b_Beijing_Wulisong	0.0620061	0.0637884	0.0635854	0.0635854	0.0619075	0.00610868	0.00152207	0.00152207	0.00152207	0.00458018	0.00304879	0.00152207	0.00152149	0.00152149	0.00152207	0	0	0	0	0	0	0	0	0	0	0	0	0	0	0	0	0	0	0	0	0	0	0	0	0	0	0	0	0	0	0
Grypoctonus_aureus_CAUDIP20243339_CHNBJ20241011b_Beijing_Wulisong	0.0620061	0.0637884	0.0635854	0.0635854	0.0619075	0.00610868	0.00152207	0.00152207	0.00152207	0.00458018	0.00304879	0.00152207	0.00152149	0.00152149	0.00152207	0	0	0	0	0	0	0	0	0	0	0	0	0	0	0	0	0	0	0	0	0	0	0	0	0	0	0	0	0	0	0	0
Grypoctonus_aureus_CAUDIP20243340_CHNBJ20241011b_Beijing_Wulisong	0.0620061	0.0637884	0.0635854	0.0635854	0.0619075	0.00610868	0.00152207	0.00152207	0.00152207	0.00458018	0.00304879	0.00152207	0.00152149	0.00152149	0.00152207	0	0	0	0	0	0	0	0	0	0	0	0	0	0	0	0	0	0	0	0	0	0	0	0	0	0	0	0	0	0	0	0	0
Grypoctonus_aureus_CAUDIP20243342_CHNBJ20241011b_Beijing_Wulisong	0.0620061	0.0637884	0.0635854	0.0635854	0.0619075	0.00610868	0.00152207	0.00152207	0.00152207	0.00458018	0.00304879	0.00152207	0.00152149	0.00152149	0.00152207	0	0	0	0	0	0	0	0	0	0	0	0	0	0	0	0	0	0	0	0	0	0	0	0	0	0	0	0	0	0	0	0	0	0
Grypoctonus_aureus_CAUDIP20243343_CHNBJ20241011b_Beijing_Wulisong	0.0620061	0.0637884	0.0635854	0.0635854	0.0619075	0.00610868	0.00152207	0.00152207	0.00152207	0.00458018	0.00304879	0.00152207	0.00152149	0.00152149	0.00152207	0	0	0	0	0	0	0	0	0	0	0	0	0	0	0	0	0	0	0	0	0	0	0	0	0	0	0	0	0	0	0	0	0	0
Grypoctonus_aureus_CAUDIP20243344_CHNBJ20241011b_Beijing_Wulisong	0.0620061	0.0637884	0.0635854	0.0635854	0.0619075	0.00610868	0.00152207	0.00152207	0.00152207	0.00458018	0.00304879	0.00152207	0.00152149	0.00152149	0.00152207	0	0	0	0	0	0	0	0	0	0	0	0	0	0	0	0	0	0	0	0	0	0	0	0	0	0	0	0	0	0	0	0	0	0
Grypoctonus_aureus_CAUDIP20243345_CHNBJ20241011b_Beijing_Wulisong	0.0620061	0.0637884	0.0635854	0.0635854	0.0619075	0.00610868	0.00152207	0.00152207	0.00152207	0.00458018	0.00304879	0.00152207	0.00152149	0.00152149	0.00152207	0	0	0	0	0	0	0	0	0	0	0	0	0	0	0	0	0	0	0	0	0	0	0	0	0	0	0	0	0	0	0	0	0	0
Grypoctonus_aureus_CAUDIP20243346_CHNBJ20241011b_Beijing_Wulisong	0.0620061	0.0637884	0.0635854	0.0635854	0.0619075	0.00610868	0.00152207	0.00152207	0.00152207	0.00458018	0.00304879	0.00152207	0.00152149	0.00152149	0.00152207	0	0	0	0	0	0	0	0	0	0	0	0	0	0	0	0	0	0	0	0	0	0	0	0	0	0	0	0	0	0	0	0	0	0
Grypoctonus_aureus_CAUDIP20243347_CHNBJ20241011b_Beijing_Wulisong	0.0620061	0.0637884	0.0635854	0.0635854	0.0619075	0.00610868	0.00152207	0.00152207	0.00152207	0.00458018	0.00304879	0.00152207	0.00152149	0.00152149	0.00152207	0	0	0	0	0	0	0	0	0	0	0	0	0	0	0	0	0	0	0	0	0	0	0	0	0	0	0	0	0	0	0	0	0	0
Grypoctonus_aureus_CAUDIP20243348_CHNBJ20241011b_Beijing_Wulisong	0.0620061	0.0637884	0.0635854	0.0635854	0.0619075	0.00610868	0.00152207	0.00152207	0.00152207	0.00458018	0.00304879	0.00152207	0.00152149	0.00152149	0.00152207	0	0	0	0	0	0	0	0	0	0	0	0	0	0	0	0	0	0	0	0	0	0	0	0	0	0	0	0	0	0	0	0	0	0
Grypoctonus_aureus_CAUDIP20243350_CHNBJ20241011b_Beijing_Wulisong	0.0620061	0.0637884	0.0635854	0.0635854	0.0619075	0.00610868	0.00152207	0.00152207	0.00152207	0.00458018	0.00304879	0.00152207	0.00152149	0.00152149	0.00152207	0	0	0	0	0	0	0	0	0	0	0	0	0	0	0	0	0	0	0	0	0	0	0	0	0	0	0	0	0	0	0	0	0	0
Grypoctonus_aureus_CAUDIP20243351_CHNBJ20241011b_Beijing_Wulisong	0.0620061	0.0637884	0.0635854	0.0635854	0.0619075	0.00610868	0.00152207	0.00152207	0.00152207	0.00458018	0.00304879	0.00152207	0.00152149	0.00152149	0.00152207	0	0	0	0	0	0	0	0	0	0	0	0	0	0	0	0	0	0	0	0	0	0	0	0	0	0	0	0	0	0	0	0	0	0
Grypoctonus_aureus_CAUDIP20243353_CHNBJ20241011b_Beijing_Wulisong	0.0620061	0.0637884	0.0635854	0.0635854	0.0619075	0.00610868	0.00152207	0.00152207	0.00152207	0.00458018	0.00304879	0.00152207	0.00152149	0.00152149	0.00152207	0	0	0	0	0	0	0	0	0	0	0	0	0	0	0	0	0	0	0	0	0	0	0	0	0	0	0	0	0	0	0	0	0	0
Grypoctonus_aureus_CAUDIP20243362_CHNBJ20241011b_Beijing_Wulisong	0.0620061	0.0637884	0.0635854	0.0635854	0.0619075	0.00610868	0.00152207	0.00152207	0.00152207	0.00458018	0.00304879	0.00152207	0.00152149	0.00152149	0.00152207	0	0	0	0	0	0	0	0	0	0	0	0	0	0	0	0	0	0	0	0	0	0	0	0	0	0	0	0	0	0	0	0	0	0
Grypoctonus_aureus_CAUDIP20243367_CHNBJ20241011b_Beijing_Wulisong	0.0620061	0.0637884	0.0635854	0.0635854	0.0619075	0.00610868	0.00152207	0.00152207	0.00152207	0.00458018	0.00304879	0.00152207	0.00152149	0.00152149	0.00152207	0	0	0	0	0	0	0	0	0	0	0	0	0	0	0	0	0	0	0	0	0	0	0	0	0	0	0	0	0	0	0	0	0	0
Grypoctonus_aureus_CAUDIP20243354_CHNBJ20241011b_Beijing_Wulisong	0.0620061	0.0637884	0.0635854	0.0635854	0.0619075	0.00610868	0.00152207	0.00152207	0.00152207	0.00458018	0.00304879	0.00152207	0.00152149	0.00152149	0.00152207	0	0	0	0	0	0	0	0	0	0	0	0	0	0	0	0	0	0	0	0	0	0	0	0	0	0	0	0	0	0	0	0	0	0
Grypoctonus_aureus_CAUDIP20243355_CHNBJ20241011b_Beijing_Wulisong	0.0620061	0.0637884	0.0635854	0.0635854	0.0619075	0.00610868	0.00152207	0.00152207	0.00152207	0.00458018	0.00304879	0.00152207	0.00152149	0.00152149	0.00152207	0	0	0	0	0	0	0	0	0	0	0	0	0	0	0	0	0	0	0	0	0	0	0	0	0	0	0	0	0	0	0	0	0	0
Grypoctonus_aureus_CAUDIP20243273_CHNNMG20241004_Inner_Mongolia	0.0620061	0.0637884	0.0635854	0.0635854	0.0619075	0.00610868	0.00152207	0.00152207	0.00152207	0.00458018	0.00304879	0.00152207	0.00152149	0.00152149	0.00152207	0	0	0	0	0	0	0	0	0	0	0	0	0	0	0	0	0	0	0	0	0	0	0	0	0	0	0	0	0	0	0	0	0	0
Grypoctonus_aino_HAUST202400949_CHNHEN20241106a_Henan_Quanbaoshan	0.0640801	0.0658895	0.0656782	0.0656782	0.0639775	0.0524052	0.0441661	0.0441661	0.0441661	0.0441661	0.0425241	0.0474664	0.0474218	0.0474218	0.0441661	0.0458136	0.0458136	0.0458136	0.0458136	0.0458136	0.0458136	0.0458136	0.0458136	0.0458136	0.0458136	0.0458136	0.0458136	0.0458136	0.0458136	0.0458136	0.0458136	0.0458136	0.0458136	0.0458136	0.0458136	0.0458136	0.0458136	0.0458136	0.0458136	0.0458136	0.0458136	0.0458136	0.0458136	0.0458136	0.0458136	0.0458136	0.0458136	0.0458136	0.0458136
Grypoctonus_aino_HAUST202400945_CHNHEN20241106a_Henan_Quanbaoshan	0.0604969	0.0622826	0.0620842	0.0620842	0.0604006	0.0489224	0.0407592	0.0407592	0.0407592	0.0407592	0.0391331	0.0440271	0.0439882	0.0439882	0.0407592	0.0423905	0.0423905	0.0423905	0.0423905	0.0423905	0.0423905	0.0423905	0.0423905	0.0423905	0.0423905	0.0423905	0.0423905	0.0423905	0.0423905	0.0423905	0.0423905	0.0423905	0.0423905	0.0423905	0.0423905	0.0423905	0.0423905	0.0423905	0.0423905	0.0423905	0.0423905	0.0423905	0.0423905	0.0423905	0.0423905	0.0423905	0.0423905	0.0423905	0.0423905
Grypoctonus_aino_HAUST202400947_CHNHEN20241106a_Henan_Quanbaoshan	0.0655731	0.0639775	0.0637733	0.0637733	0.0620842	0.0505781	0.0423905	0.0423905	0.0423905	0.0423905	0.0407592	0.0456692	0.0456275	0.0456275	0.0423905	0.0440271	0.0440271	0.0440271	0.0440271	0.0440271	0.0440271	0.0440271	0.0440271	0.0440271	0.0440271	0.0440271	0.0440271	0.0440271	0.0440271	0.0440271	0.0440271	0.0440271	0.0440271	0.0440271	0.0440271	0.0440271	0.0440271	0.0440271	0.0440271	0.0440271	0.0440271	0.0440271	0.0440271	0.0440271	0.0440271	0.0440271	0.0440271	0.0440271	0.0440271
Grypoctonus_aino_HAUST202400931_CHNHEN20241106a_Henan_Quanbaoshan	0.0655731	0.0673847	0.0671689	0.0671689	0.0654683	0.0539059	0.0456692	0.0456692	0.0456692	0.0456692	0.0440271	0.0489695	0.0489224	0.0489224	0.0456692	0.0473166	0.0473166	0.0473166	0.0473166	0.0473166	0.0473166	0.0473166	0.0473166	0.0473166	0.0473166	0.0473166	0.0473166	0.0473166	0.0473166	0.0473166	0.0473166	0.0473166	0.0473166	0.0473166	0.0473166	0.0473166	0.0473166	0.0473166	0.0473166	0.0473166	0.0473166	0.0473166	0.0473166	0.0473166	0.0473166	0.0473166	0.0473166	0.0473166	0.0473166
Grypoctonus_aino_HAUST202400933_CHNHEN20241106a_Henan_Quanbaoshan	0.0655731	0.0639775	0.0637733	0.0637733	0.0620842	0.0539059	0.0456692	0.0456692	0.0456692	0.0456692	0.0440271	0.0489695	0.0489224	0.0489224	0.0456692	0.0473166	0.0473166	0.0473166	0.0473166	0.0473166	0.0473166	0.0473166	0.0473166	0.0473166	0.0473166	0.0473166	0.0473166	0.0473166	0.0473166	0.0473166	0.0473166	0.0473166	0.0473166	0.0473166	0.0473166	0.0473166	0.0473166	0.0473166	0.0473166	0.0473166	0.0473166	0.0473166	0.0473166	0.0473166	0.0473166	0.0473166	0.0473166	0.0473166	0.0473166
Grypoctonus_aino_CAUDIP20231041_CHNBJ20230921_Beijing_Yudushan	0.0655731	0.0673847	0.0671689	0.0671689	0.0654683	0.0539059	0.0456692	0.0456692	0.0456692	0.0456692	0.0440271	0.0489695	0.0489224	0.0489224	0.0456692	0.0473166	0.0473166	0.0473166	0.0473166	0.0473166	0.0473166	0.0473166	0.0473166	0.0473166	0.0473166	0.0473166	0.0473166	0.0473166	0.0473166	0.0473166	0.0473166	0.0473166	0.0473166	0.0473166	0.0473166	0.0473166	0.0473166	0.0473166	0.0473166	0.0473166	0.0473166	0.0473166	0.0473166	0.0473166	0.0473166	0.0473166	0.0473166	0.0473166	0.0473166
Grypoctonus_aino_CAUDIP20231143_CHNBJ20231024_Beijing_Xiaolongmen	0.0621832	0.0639775	0.0637733	0.0637733	0.0620842	0.0505781	0.0423905	0.0423905	0.0423905	0.0423905	0.0407592	0.0456692	0.0456275	0.0456275	0.0423905	0.0440271	0.0440271	0.0440271	0.0440271	0.0440271	0.0440271	0.0440271	0.0440271	0.0440271	0.0440271	0.0440271	0.0440271	0.0440271	0.0440271	0.0440271	0.0440271	0.0440271	0.0440271	0.0440271	0.0440271	0.0440271	0.0440271	0.0440271	0.0440271	0.0440271	0.0440271	0.0440271	0.0440271	0.0440271	0.0440271	0.0440271	0.0440271	0.0440271	0.0440271
Grypoctonus_aino_CAUDIP20231057_CHNBJ20230921_Beijing_Yudushan	0.0621832	0.0639775	0.0637733	0.0637733	0.0620842	0.0505781	0.0423905	0.0423905	0.0423905	0.0423905	0.0407592	0.0456692	0.0456275	0.0456275	0.0423905	0.0440271	0.0440271	0.0440271	0.0440271	0.0440271	0.0440271	0.0440271	0.0440271	0.0440271	0.0440271	0.0440271	0.0440271	0.0440271	0.0440271	0.0440271	0.0440271	0.0440271	0.0440271	0.0440271	0.0440271	0.0440271	0.0440271	0.0440271	0.0440271	0.0440271	0.0440271	0.0440271	0.0440271	0.0440271	0.0440271	0.0440271	0.0440271	0.0440271	0.0440271
Grypoctonus_aino_CAUDIP20231166_CHNBJ20231024_Beijing_Xiaolongmen	0.0621832	0.0639775	0.0637733	0.0637733	0.0620842	0.0505781	0.0423905	0.0423905	0.0423905	0.0423905	0.0407592	0.0456692	0.0456275	0.0456275	0.0423905	0.0440271	0.0440271	0.0440271	0.0440271	0.0440271	0.0440271	0.0440271	0.0440271	0.0440271	0.0440271	0.0440271	0.0440271	0.0440271	0.0440271	0.0440271	0.0440271	0.0440271	0.0440271	0.0440271	0.0440271	0.0440271	0.0440271	0.0440271	0.0440271	0.0440271	0.0440271	0.0440271	0.0440271	0.0440271	0.0440271	0.0440271	0.0440271	0.0440271	0.0440271
Grypoctonus_aino_CAUDIP20231151_CHNBJ20231024_Beijing_Xiaolongmen	0.0621832	0.0639775	0.0637733	0.0637733	0.0620842	0.0505781	0.0423905	0.0423905	0.0423905	0.0423905	0.0407592	0.0456692	0.0456275	0.0456275	0.0423905	0.0440271	0.0440271	0.0440271	0.0440271	0.0440271	0.0440271	0.0440271	0.0440271	0.0440271	0.0440271	0.0440271	0.0440271	0.0440271	0.0440271	0.0440271	0.0440271	0.0440271	0.0440271	0.0440271	0.0440271	0.0440271	0.0440271	0.0440271	0.0440271	0.0440271	0.0440271	0.0440271	0.0440271	0.0440271	0.0440271	0.0440271	0.0440271	0.0440271	0.0440271
Grypoctonus_aino_CAUDIP20231158_CHNBJ20231024_Beijing_Xiaolongmen	0.0621832	0.0639775	0.0637733	0.0637733	0.0620842	0.0505781	0.0423905	0.0423905	0.0423905	0.0423905	0.0407592	0.0456692	0.0456275	0.0456275	0.0423905	0.0440271	0.0440271	0.0440271	0.0440271	0.0440271	0.0440271	0.0440271	0.0440271	0.0440271	0.0440271	0.0440271	0.0440271	0.0440271	0.0440271	0.0440271	0.0440271	0.0440271	0.0440271	0.0440271	0.0440271	0.0440271	0.0440271	0.0440271	0.0440271	0.0440271	0.0440271	0.0440271	0.0440271	0.0440271	0.0440271	0.0440271	0.0440271	0.0440271	0.0440271
Grypoctonus_aino_CAUDIP20243326_CHNBJ20241011b_Beijing_Wulisong	0.0621832	0.0639775	0.0637733	0.0637733	0.0620842	0.0505781	0.0423905	0.0423905	0.0423905	0.0423905	0.0407592	0.0456692	0.0456275	0.0456275	0.0423905	0.0440271	0.0440271	0.0440271	0.0440271	0.0440271	0.0440271	0.0440271	0.0440271	0.0440271	0.0440271	0.0440271	0.0440271	0.0440271	0.0440271	0.0440271	0.0440271	0.0440271	0.0440271	0.0440271	0.0440271	0.0440271	0.0440271	0.0440271	0.0440271	0.0440271	0.0440271	0.0440271	0.0440271	0.0440271	0.0440271	0.0440271	0.0440271	0.0440271	0.0440271
Grypoctonus_aino_HAUST202400932_CHNHEN20241106a_Henan_Quanbaoshan	0.0638753	0.0656782	0.0654683	0.0654683	0.0637733	0.0522392	0.0440271	0.0440271	0.0440271	0.0440271	0.0423905	0.0473166	0.0472723	0.0472723	0.0440271	0.0456692	0.0456692	0.0456692	0.0456692	0.0456692	0.0456692	0.0456692	0.0456692	0.0456692	0.0456692	0.0456692	0.0456692	0.0456692	0.0456692	0.0456692	0.0456692	0.0456692	0.0456692	0.0456692	0.0456692	0.0456692	0.0456692	0.0456692	0.0456692	0.0456692	0.0456692	0.0456692	0.0456692	0.0456692	0.0456692	0.0456692	0.0456692	0.0456692	0.0456692
Grypoctonus_aino_HAUST202400935_CHNHEN20241106a_Henan_Quanbaoshan	0.0638753	0.0656782	0.0654683	0.0654683	0.0637733	0.0522392	0.0440271	0.0440271	0.0440271	0.0440271	0.0423905	0.0473166	0.0472723	0.0472723	0.0440271	0.0456692	0.0456692	0.0456692	0.0456692	0.0456692	0.0456692	0.0456692	0.0456692	0.0456692	0.0456692	0.0456692	0.0456692	0.0456692	0.0456692	0.0456692	0.0456692	0.0456692	0.0456692	0.0456692	0.0456692	0.0456692	0.0456692	0.0456692	0.0456692	0.0456692	0.0456692	0.0456692	0.0456692	0.0456692	0.0456692	0.0456692	0.0456692	0.0456692	0.0456692
Grypoctonus_aino_HAUST202400943_CHNHEN20241106a_Henan_Quanbaoshan	0.0638753	0.0656782	0.0654683	0.0654683	0.0637733	0.0522392	0.0440271	0.0440271	0.0440271	0.0440271	0.0423905	0.0473166	0.0472723	0.0472723	0.0440271	0.0456692	0.0456692	0.0456692	0.0456692	0.0456692	0.0456692	0.0456692	0.0456692	0.0456692	0.0456692	0.0456692	0.0456692	0.0456692	0.0456692	0.0456692	0.0456692	0.0456692	0.0456692	0.0456692	0.0456692	0.0456692	0.0456692	0.0456692	0.0456692	0.0456692	0.0456692	0.0456692	0.0456692	0.0456692	0.0456692	0.0456692	0.0456692	0.0456692	0.0456692
Grypoctonus_aino_CAUDIP20231032_CHNBJ20230921_Beijing_Yudushan	0.0638753	0.0656782	0.0654683	0.0654683	0.0637733	0.0522392	0.0440271	0.0440271	0.0440271	0.0440271	0.0423905	0.0473166	0.0472723	0.0472723	0.0440271	0.0456692	0.0456692	0.0456692	0.0456692	0.0456692	0.0456692	0.0456692	0.0456692	0.0456692	0.0456692	0.0456692	0.0456692	0.0456692	0.0456692	0.0456692	0.0456692	0.0456692	0.0456692	0.0456692	0.0456692	0.0456692	0.0456692	0.0456692	0.0456692	0.0456692	0.0456692	0.0456692	0.0456692	0.0456692	0.0456692	0.0456692	0.0456692	0.0456692	0.0456692
Grypoctonus_aino_CAUDIP20231033_CHNBJ20230921_Beijing_Yudushan	0.0638753	0.0656782	0.0654683	0.0654683	0.0637733	0.0522392	0.0440271	0.0440271	0.0440271	0.0440271	0.0423905	0.0473166	0.0472723	0.0472723	0.0440271	0.0456692	0.0456692	0.0456692	0.0456692	0.0456692	0.0456692	0.0456692	0.0456692	0.0456692	0.0456692	0.0456692	0.0456692	0.0456692	0.0456692	0.0456692	0.0456692	0.0456692	0.0456692	0.0456692	0.0456692	0.0456692	0.0456692	0.0456692	0.0456692	0.0456692	0.0456692	0.0456692	0.0456692	0.0456692	0.0456692	0.0456692	0.0456692	0.0456692	0.0456692
Grypoctonus_aino_CAUDIP20231042_CHNBJ20230921_Beijing_Yudushan	0.0638753	0.0656782	0.0654683	0.0654683	0.0637733	0.0522392	0.0440271	0.0440271	0.0440271	0.0440271	0.0423905	0.0473166	0.0472723	0.0472723	0.0440271	0.0456692	0.0456692	0.0456692	0.0456692	0.0456692	0.0456692	0.0456692	0.0456692	0.0456692	0.0456692	0.0456692	0.0456692	0.0456692	0.0456692	0.0456692	0.0456692	0.0456692	0.0456692	0.0456692	0.0456692	0.0456692	0.0456692	0.0456692	0.0456692	0.0456692	0.0456692	0.0456692	0.0456692	0.0456692	0.0456692	0.0456692	0.0456692	0.0456692	0.0456692
Grypoctonus_aino_CAUDIP20231043_CHNBJ20230921_Beijing_Yudushan	0.0638753	0.0656782	0.0654683	0.0654683	0.0637733	0.0522392	0.0440271	0.0440271	0.0440271	0.0440271	0.0423905	0.0473166	0.0472723	0.0472723	0.0440271	0.0456692	0.0456692	0.0456692	0.0456692	0.0456692	0.0456692	0.0456692	0.0456692	0.0456692	0.0456692	0.0456692	0.0456692	0.0456692	0.0456692	0.0456692	0.0456692	0.0456692	0.0456692	0.0456692	0.0456692	0.0456692	0.0456692	0.0456692	0.0456692	0.0456692	0.0456692	0.0456692	0.0456692	0.0456692	0.0456692	0.0456692	0.0456692	0.0456692	0.0456692
Grypoctonus_aino_CAUDIP20231044_CHNBJ20230921_Beijing_Yudushan	0.0638753	0.0656782	0.0654683	0.0654683	0.0637733	0.0522392	0.0440271	0.0440271	0.0440271	0.0440271	0.0423905	0.0473166	0.0472723	0.0472723	0.0440271	0.0456692	0.0456692	0.0456692	0.0456692	0.0456692	0.0456692	0.0456692	0.0456692	0.0456692	0.0456692	0.0456692	0.0456692	0.0456692	0.0456692	0.0456692	0.0456692	0.0456692	0.0456692	0.0456692	0.0456692	0.0456692	0.0456692	0.0456692	0.0456692	0.0456692	0.0456692	0.0456692	0.0456692	0.0456692	0.0456692	0.0456692	0.0456692	0.0456692	0.0456692
Grypoctonus_aino_CAUDIP20231045_CHNBJ20230921_Beijing_Yudushan	0.0638753	0.0656782	0.0654683	0.0654683	0.0637733	0.0522392	0.0440271	0.0440271	0.0440271	0.0440271	0.0423905	0.0473166	0.0472723	0.0472723	0.0440271	0.0456692	0.0456692	0.0456692	0.0456692	0.0456692	0.0456692	0.0456692	0.0456692	0.0456692	0.0456692	0.0456692	0.0456692	0.0456692	0.0456692	0.0456692	0.0456692	0.0456692	0.0456692	0.0456692	0.0456692	0.0456692	0.0456692	0.0456692	0.0456692	0.0456692	0.0456692	0.0456692	0.0456692	0.0456692	0.0456692	0.0456692	0.0456692	0.0456692	0.0456692
Grypoctonus_aino_CAUDIP20231046_CHNBJ20230921_Beijing_Yudushan	0.0638753	0.0656782	0.0654683	0.0654683	0.0637733	0.0522392	0.0440271	0.0440271	0.0440271	0.0440271	0.0423905	0.0473166	0.0472723	0.0472723	0.0440271	0.0456692	0.0456692	0.0456692	0.0456692	0.0456692	0.0456692	0.0456692	0.0456692	0.0456692	0.0456692	0.0456692	0.0456692	0.0456692	0.0456692	0.0456692	0.0456692	0.0456692	0.0456692	0.0456692	0.0456692	0.0456692	0.0456692	0.0456692	0.0456692	0.0456692	0.0456692	0.0456692	0.0456692	0.0456692	0.0456692	0.0456692	0.0456692	0.0456692	0.0456692
Grypoctonus_aino_CAUDIP20231049_CHNBJ20230921_Beijing_Yudushan	0.0638753	0.0656782	0.0654683	0.0654683	0.0637733	0.0522392	0.0440271	0.0440271	0.0440271	0.0440271	0.0423905	0.0473166	0.0472723	0.0472723	0.0440271	0.0456692	0.0456692	0.0456692	0.0456692	0.0456692	0.0456692	0.0456692	0.0456692	0.0456692	0.0456692	0.0456692	0.0456692	0.0456692	0.0456692	0.0456692	0.0456692	0.0456692	0.0456692	0.0456692	0.0456692	0.0456692	0.0456692	0.0456692	0.0456692	0.0456692	0.0456692	0.0456692	0.0456692	0.0456692	0.0456692	0.0456692	0.0456692	0.0456692	0.0456692
Grypoctonus_aino_CAUDIP20231050_CHNBJ20230921_Beijing_Yudushan	0.0638753	0.0656782	0.0654683	0.0654683	0.0637733	0.0522392	0.0440271	0.0440271	0.0440271	0.0440271	0.0423905	0.0473166	0.0472723	0.0472723	0.0440271	0.0456692	0.0456692	0.0456692	0.0456692	0.0456692	0.0456692	0.0456692	0.0456692	0.0456692	0.0456692	0.0456692	0.0456692	0.0456692	0.0456692	0.0456692	0.0456692	0.0456692	0.0456692	0.0456692	0.0456692	0.0456692	0.0456692	0.0456692	0.0456692	0.0456692	0.0456692	0.0456692	0.0456692	0.0456692	0.0456692	0.0456692	0.0456692	0.0456692	0.0456692
Grypoctonus_aino_CAUDIP20231051_CHNBJ20230921_Beijing_Yudushan	0.0638753	0.0656782	0.0654683	0.0654683	0.0637733	0.0522392	0.0440271	0.0440271	0.0440271	0.0440271	0.0423905	0.0473166	0.0472723	0.0472723	0.0440271	0.0456692	0.0456692	0.0456692	0.0456692	0.0456692	0.0456692	0.0456692	0.0456692	0.0456692	0.0456692	0.0456692	0.0456692	0.0456692	0.0456692	0.0456692	0.0456692	0.0456692	0.0456692	0.0456692	0.0456692	0.0456692	0.0456692	0.0456692	0.0456692	0.0456692	0.0456692	0.0456692	0.0456692	0.0456692	0.0456692	0.0456692	0.0456692	0.0456692	0.0456692
Grypoctonus_aino_CAUDIP20231052_CHNBJ20230921_Beijing_Yudushan	0.0638753	0.0656782	0.0654683	0.0654683	0.0637733	0.0522392	0.0440271	0.0440271	0.0440271	0.0440271	0.0423905	0.0473166	0.0472723	0.0472723	0.0440271	0.0456692	0.0456692	0.0456692	0.0456692	0.0456692	0.0456692	0.0456692	0.0456692	0.0456692	0.0456692	0.0456692	0.0456692	0.0456692	0.0456692	0.0456692	0.0456692	0.0456692	0.0456692	0.0456692	0.0456692	0.0456692	0.0456692	0.0456692	0.0456692	0.0456692	0.0456692	0.0456692	0.0456692	0.0456692	0.0456692	0.0456692	0.0456692	0.0456692	0.0456692
Grypoctonus_aino_CAUDIP20231055_CHNBJ20230921_Beijing_Yudushan	0.0638753	0.0656782	0.0654683	0.0654683	0.0637733	0.0522392	0.0440271	0.0440271	0.0440271	0.0440271	0.0423905	0.0473166	0.0472723	0.0472723	0.0440271	0.0456692	0.0456692	0.0456692	0.0456692	0.0456692	0.0456692	0.0456692	0.0456692	0.0456692	0.0456692	0.0456692	0.0456692	0.0456692	0.0456692	0.0456692	0.0456692	0.0456692	0.0456692	0.0456692	0.0456692	0.0456692	0.0456692	0.0456692	0.0456692	0.0456692	0.0456692	0.0456692	0.0456692	0.0456692	0.0456692	0.0456692	0.0456692	0.0456692	0.0456692
Grypoctonus_aino_CAUDIP20231056_CHNBJ20230921_Beijing_Yudushan	0.0638753	0.0656782	0.0654683	0.0654683	0.0637733	0.0522392	0.0440271	0.0440271	0.0440271	0.0440271	0.0423905	0.0473166	0.0472723	0.0472723	0.0440271	0.0456692	0.0456692	0.0456692	0.0456692	0.0456692	0.0456692	0.0456692	0.0456692	0.0456692	0.0456692	0.0456692	0.0456692	0.0456692	0.0456692	0.0456692	0.0456692	0.0456692	0.0456692	0.0456692	0.0456692	0.0456692	0.0456692	0.0456692	0.0456692	0.0456692	0.0456692	0.0456692	0.0456692	0.0456692	0.0456692	0.0456692	0.0456692	0.0456692	0.0456692
Grypoctonus_aino_CAUDIP20231092_CHNBJ20231004_Beijing_Jiangshuihe	0.0638753	0.0656782	0.0654683	0.0654683	0.0637733	0.0522392	0.0440271	0.0440271	0.0440271	0.0440271	0.0423905	0.0473166	0.0472723	0.0472723	0.0440271	0.0456692	0.0456692	0.0456692	0.0456692	0.0456692	0.0456692	0.0456692	0.0456692	0.0456692	0.0456692	0.0456692	0.0456692	0.0456692	0.0456692	0.0456692	0.0456692	0.0456692	0.0456692	0.0456692	0.0456692	0.0456692	0.0456692	0.0456692	0.0456692	0.0456692	0.0456692	0.0456692	0.0456692	0.0456692	0.0456692	0.0456692	0.0456692	0.0456692	0.0456692
Grypoctonus_aino_CAUDIP20231141_CHNBJ20231024_Beijing_Xiaolongmen	0.0638753	0.0656782	0.0654683	0.0654683	0.0637733	0.0522392	0.0440271	0.0440271	0.0440271	0.0440271	0.0423905	0.0473166	0.0472723	0.0472723	0.0440271	0.0456692	0.0456692	0.0456692	0.0456692	0.0456692	0.0456692	0.0456692	0.0456692	0.0456692	0.0456692	0.0456692	0.0456692	0.0456692	0.0456692	0.0456692	0.0456692	0.0456692	0.0456692	0.0456692	0.0456692	0.0456692	0.0456692	0.0456692	0.0456692	0.0456692	0.0456692	0.0456692	0.0456692	0.0456692	0.0456692	0.0456692	0.0456692	0.0456692	0.0456692
Grypoctonus_aino_CAUDIP20231142_CHNBJ20231024_Beijing_Xiaolongmen	0.0638753	0.0656782	0.0654683	0.0654683	0.0637733	0.0522392	0.0440271	0.0440271	0.0440271	0.0440271	0.0423905	0.0473166	0.0472723	0.0472723	0.0440271	0.0456692	0.0456692	0.0456692	0.0456692	0.0456692	0.0456692	0.0456692	0.0456692	0.0456692	0.0456692	0.0456692	0.0456692	0.0456692	0.0456692	0.0456692	0.0456692	0.0456692	0.0456692	0.0456692	0.0456692	0.0456692	0.0456692	0.0456692	0.0456692	0.0456692	0.0456692	0.0456692	0.0456692	0.0456692	0.0456692	0.0456692	0.0456692	0.0456692	0.0456692
Grypoctonus_aino_CAUDIP20231144_CHNBJ20231024_Beijing_Xiaolongmen	0.0638753	0.0656782	0.0654683	0.0654683	0.0637733	0.0522392	0.0440271	0.0440271	0.0440271	0.0440271	0.0423905	0.0473166	0.0472723	0.0472723	0.0440271	0.0456692	0.0456692	0.0456692	0.0456692	0.0456692	0.0456692	0.0456692	0.0456692	0.0456692	0.0456692	0.0456692	0.0456692	0.0456692	0.0456692	0.0456692	0.0456692	0.0456692	0.0456692	0.0456692	0.0456692	0.0456692	0.0456692	0.0456692	0.0456692	0.0456692	0.0456692	0.0456692	0.0456692	0.0456692	0.0456692	0.0456692	0.0456692	0.0456692	0.0456692
Grypoctonus_aino_CAUDIP20231146_CHNBJ20231024_Beijing_Xiaolongmen	0.0638753	0.0656782	0.0654683	0.0654683	0.0637733	0.0522392	0.0440271	0.0440271	0.0440271	0.0440271	0.0423905	0.0473166	0.0472723	0.0472723	0.0440271	0.0456692	0.0456692	0.0456692	0.0456692	0.0456692	0.0456692	0.0456692	0.0456692	0.0456692	0.0456692	0.0456692	0.0456692	0.0456692	0.0456692	0.0456692	0.0456692	0.0456692	0.0456692	0.0456692	0.0456692	0.0456692	0.0456692	0.0456692	0.0456692	0.0456692	0.0456692	0.0456692	0.0456692	0.0456692	0.0456692	0.0456692	0.0456692	0.0456692	0.0456692
Grypoctonus_aino_CAUDIP20231150_CHNBJ20231024_Beijing_Xiaolongmen	0.0638753	0.0656782	0.0654683	0.0654683	0.0637733	0.0522392	0.0440271	0.0440271	0.0440271	0.0440271	0.0423905	0.0473166	0.0472723	0.0472723	0.0440271	0.0456692	0.0456692	0.0456692	0.0456692	0.0456692	0.0456692	0.0456692	0.0456692	0.0456692	0.0456692	0.0456692	0.0456692	0.0456692	0.0456692	0.0456692	0.0456692	0.0456692	0.0456692	0.0456692	0.0456692	0.0456692	0.0456692	0.0456692	0.0456692	0.0456692	0.0456692	0.0456692	0.0456692	0.0456692	0.0456692	0.0456692	0.0456692	0.0456692	0.0456692
Grypoctonus_aino_CAUDIP20231152_CHNBJ20231024_Beijing_Xiaolongmen	0.0638753	0.0656782	0.0654683	0.0654683	0.0637733	0.0522392	0.0440271	0.0440271	0.0440271	0.0440271	0.0423905	0.0473166	0.0472723	0.0472723	0.0440271	0.0456692	0.0456692	0.0456692	0.0456692	0.0456692	0.0456692	0.0456692	0.0456692	0.0456692	0.0456692	0.0456692	0.0456692	0.0456692	0.0456692	0.0456692	0.0456692	0.0456692	0.0456692	0.0456692	0.0456692	0.0456692	0.0456692	0.0456692	0.0456692	0.0456692	0.0456692	0.0456692	0.0456692	0.0456692	0.0456692	0.0456692	0.0456692	0.0456692	0.0456692
Grypoctonus_aino_CAUDIP20231153_CHNBJ20231024_Beijing_Xiaolongmen	0.0638753	0.0656782	0.0654683	0.0654683	0.0637733	0.0522392	0.0440271	0.0440271	0.0440271	0.0440271	0.0423905	0.0473166	0.0472723	0.0472723	0.0440271	0.0456692	0.0456692	0.0456692	0.0456692	0.0456692	0.0456692	0.0456692	0.0456692	0.0456692	0.0456692	0.0456692	0.0456692	0.0456692	0.0456692	0.0456692	0.0456692	0.0456692	0.0456692	0.0456692	0.0456692	0.0456692	0.0456692	0.0456692	0.0456692	0.0456692	0.0456692	0.0456692	0.0456692	0.0456692	0.0456692	0.0456692	0.0456692	0.0456692	0.0456692
Grypoctonus_aino_CAUDIP20231154_CHNBJ20231024_Beijing_Xiaolongmen	0.0638753	0.0656782	0.0654683	0.0654683	0.0637733	0.0522392	0.0440271	0.0440271	0.0440271	0.0440271	0.0423905	0.0473166	0.0472723	0.0472723	0.0440271	0.0456692	0.0456692	0.0456692	0.0456692	0.0456692	0.0456692	0.0456692	0.0456692	0.0456692	0.0456692	0.0456692	0.0456692	0.0456692	0.0456692	0.0456692	0.0456692	0.0456692	0.0456692	0.0456692	0.0456692	0.0456692	0.0456692	0.0456692	0.0456692	0.0456692	0.0456692	0.0456692	0.0456692	0.0456692	0.0456692	0.0456692	0.0456692	0.0456692	0.0456692
Grypoctonus_aino_CAUDIP20231155_CHNBJ20231024_Beijing_Xiaolongmen	0.0638753	0.0656782	0.0654683	0.0654683	0.0637733	0.0522392	0.0440271	0.0440271	0.0440271	0.0440271	0.0423905	0.0473166	0.0472723	0.0472723	0.0440271	0.0456692	0.0456692	0.0456692	0.0456692	0.0456692	0.0456692	0.0456692	0.0456692	0.0456692	0.0456692	0.0456692	0.0456692	0.0456692	0.0456692	0.0456692	0.0456692	0.0456692	0.0456692	0.0456692	0.0456692	0.0456692	0.0456692	0.0456692	0.0456692	0.0456692	0.0456692	0.0456692	0.0456692	0.0456692	0.0456692	0.0456692	0.0456692	0.0456692	0.0456692
Grypoctonus_aino_CAUDIP20231156_CHNBJ20231024_Beijing_Xiaolongmen	0.0638753	0.0656782	0.0654683	0.0654683	0.0637733	0.0522392	0.0440271	0.0440271	0.0440271	0.0440271	0.0423905	0.0473166	0.0472723	0.0472723	0.0440271	0.0456692	0.0456692	0.0456692	0.0456692	0.0456692	0.0456692	0.0456692	0.0456692	0.0456692	0.0456692	0.0456692	0.0456692	0.0456692	0.0456692	0.0456692	0.0456692	0.0456692	0.0456692	0.0456692	0.0456692	0.0456692	0.0456692	0.0456692	0.0456692	0.0456692	0.0456692	0.0456692	0.0456692	0.0456692	0.0456692	0.0456692	0.0456692	0.0456692	0.0456692
Grypoctonus_aino_CAUDIP20231157_CHNBJ20231024_Beijing_Xiaolongmen	0.0638753	0.0656782	0.0654683	0.0654683	0.0637733	0.0522392	0.0440271	0.0440271	0.0440271	0.0440271	0.0423905	0.0473166	0.0472723	0.0472723	0.0440271	0.0456692	0.0456692	0.0456692	0.0456692	0.0456692	0.0456692	0.0456692	0.0456692	0.0456692	0.0456692	0.0456692	0.0456692	0.0456692	0.0456692	0.0456692	0.0456692	0.0456692	0.0456692	0.0456692	0.0456692	0.0456692	0.0456692	0.0456692	0.0456692	0.0456692	0.0456692	0.0456692	0.0456692	0.0456692	0.0456692	0.0456692	0.0456692	0.0456692	0.0456692
Grypoctonus_aino_CAUDIP20231159_CHNBJ20231024_Beijing_Xiaolongmen	0.0638753	0.0656782	0.0654683	0.0654683	0.0637733	0.0522392	0.0440271	0.0440271	0.0440271	0.0440271	0.0423905	0.0473166	0.0472723	0.0472723	0.0440271	0.0456692	0.0456692	0.0456692	0.0456692	0.0456692	0.0456692	0.0456692	0.0456692	0.0456692	0.0456692	0.0456692	0.0456692	0.0456692	0.0456692	0.0456692	0.0456692	0.0456692	0.0456692	0.0456692	0.0456692	0.0456692	0.0456692	0.0456692	0.0456692	0.0456692	0.0456692	0.0456692	0.0456692	0.0456692	0.0456692	0.0456692	0.0456692	0.0456692	0.0456692
Grypoctonus_aino_CAUDIP20231160_CHNBJ20231024_Beijing_Xiaolongmen	0.0638753	0.0656782	0.0654683	0.0654683	0.0637733	0.0522392	0.0440271	0.0440271	0.0440271	0.0440271	0.0423905	0.0473166	0.0472723	0.0472723	0.0440271	0.0456692	0.0456692	0.0456692	0.0456692	0.0456692	0.0456692	0.0456692	0.0456692	0.0456692	0.0456692	0.0456692	0.0456692	0.0456692	0.0456692	0.0456692	0.0456692	0.0456692	0.0456692	0.0456692	0.0456692	0.0456692	0.0456692	0.0456692	0.0456692	0.0456692	0.0456692	0.0456692	0.0456692	0.0456692	0.0456692	0.0456692	0.0456692	0.0456692	0.0456692
Grypoctonus_aino_CAUDIP20231161_CHNBJ20231024_Beijing_Xiaolongmen	0.0638753	0.0656782	0.0654683	0.0654683	0.0637733	0.0522392	0.0440271	0.0440271	0.0440271	0.0440271	0.0423905	0.0473166	0.0472723	0.0472723	0.0440271	0.0456692	0.0456692	0.0456692	0.0456692	0.0456692	0.0456692	0.0456692	0.0456692	0.0456692	0.0456692	0.0456692	0.0456692	0.0456692	0.0456692	0.0456692	0.0456692	0.0456692	0.0456692	0.0456692	0.0456692	0.0456692	0.0456692	0.0456692	0.0456692	0.0456692	0.0456692	0.0456692	0.0456692	0.0456692	0.0456692	0.0456692	0.0456692	0.0456692	0.0456692
Grypoctonus_aino_CAUDIP20231162_CHNBJ20231024_Beijing_Xiaolongmen	0.0638753	0.0656782	0.0654683	0.0654683	0.0637733	0.0522392	0.0440271	0.0440271	0.0440271	0.0440271	0.0423905	0.0473166	0.0472723	0.0472723	0.0440271	0.0456692	0.0456692	0.0456692	0.0456692	0.0456692	0.0456692	0.0456692	0.0456692	0.0456692	0.0456692	0.0456692	0.0456692	0.0456692	0.0456692	0.0456692	0.0456692	0.0456692	0.0456692	0.0456692	0.0456692	0.0456692	0.0456692	0.0456692	0.0456692	0.0456692	0.0456692	0.0456692	0.0456692	0.0456692	0.0456692	0.0456692	0.0456692	0.0456692	0.0456692
Grypoctonus_aino_CAUDIP20231163_CHNBJ20231024_Beijing_Xiaolongmen	0.0638753	0.0656782	0.0654683	0.0654683	0.0637733	0.0522392	0.0440271	0.0440271	0.0440271	0.0440271	0.0423905	0.0473166	0.0472723	0.0472723	0.0440271	0.0456692	0.0456692	0.0456692	0.0456692	0.0456692	0.0456692	0.0456692	0.0456692	0.0456692	0.0456692	0.0456692	0.0456692	0.0456692	0.0456692	0.0456692	0.0456692	0.0456692	0.0456692	0.0456692	0.0456692	0.0456692	0.0456692	0.0456692	0.0456692	0.0456692	0.0456692	0.0456692	0.0456692	0.0456692	0.0456692	0.0456692	0.0456692	0.0456692	0.0456692
Grypoctonus_aino_CAUDIP20231164_CHNBJ20231024_Beijing_Xiaolongmen	0.0638753	0.0656782	0.0654683	0.0654683	0.0637733	0.0522392	0.0440271	0.0440271	0.0440271	0.0440271	0.0423905	0.0473166	0.0472723	0.0472723	0.0440271	0.0456692	0.0456692	0.0456692	0.0456692	0.0456692	0.0456692	0.0456692	0.0456692	0.0456692	0.0456692	0.0456692	0.0456692	0.0456692	0.0456692	0.0456692	0.0456692	0.0456692	0.0456692	0.0456692	0.0456692	0.0456692	0.0456692	0.0456692	0.0456692	0.0456692	0.0456692	0.0456692	0.0456692	0.0456692	0.0456692	0.0456692	0.0456692	0.0456692	0.0456692
Grypoctonus_aino_CAUDIP20231167_CHNBJ20231024_Beijing_Xiaolongmen	0.0638753	0.0656782	0.0654683	0.0654683	0.0637733	0.0522392	0.0440271	0.0440271	0.0440271	0.0440271	0.0423905	0.0473166	0.0472723	0.0472723	0.0440271	0.0456692	0.0456692	0.0456692	0.0456692	0.0456692	0.0456692	0.0456692	0.0456692	0.0456692	0.0456692	0.0456692	0.0456692	0.0456692	0.0456692	0.0456692	0.0456692	0.0456692	0.0456692	0.0456692	0.0456692	0.0456692	0.0456692	0.0456692	0.0456692	0.0456692	0.0456692	0.0456692	0.0456692	0.0456692	0.0456692	0.0456692	0.0456692	0.0456692	0.0456692
Grypoctonus_aino_CAUDIP20231168_CHNBJ20231024_Beijing_Xiaolongmen	0.0638753	0.0656782	0.0654683	0.0654683	0.0637733	0.0522392	0.0440271	0.0440271	0.0440271	0.0440271	0.0423905	0.0473166	0.0472723	0.0472723	0.0440271	0.0456692	0.0456692	0.0456692	0.0456692	0.0456692	0.0456692	0.0456692	0.0456692	0.0456692	0.0456692	0.0456692	0.0456692	0.0456692	0.0456692	0.0456692	0.0456692	0.0456692	0.0456692	0.0456692	0.0456692	0.0456692	0.0456692	0.0456692	0.0456692	0.0456692	0.0456692	0.0456692	0.0456692	0.0456692	0.0456692	0.0456692	0.0456692	0.0456692	0.0456692
Grypoctonus_aino_CAUDIP20231169_CHNBJ20231024_Beijing_Xiaolongmen	0.0638753	0.0656782	0.0654683	0.0654683	0.0637733	0.0522392	0.0440271	0.0440271	0.0440271	0.0440271	0.0423905	0.0473166	0.0472723	0.0472723	0.0440271	0.0456692	0.0456692	0.0456692	0.0456692	0.0456692	0.0456692	0.0456692	0.0456692	0.0456692	0.0456692	0.0456692	0.0456692	0.0456692	0.0456692	0.0456692	0.0456692	0.0456692	0.0456692	0.0456692	0.0456692	0.0456692	0.0456692	0.0456692	0.0456692	0.0456692	0.0456692	0.0456692	0.0456692	0.0456692	0.0456692	0.0456692	0.0456692	0.0456692	0.0456692
Grypoctonus_aino_CAUDIP20231170_CHNBJ20231024_Beijing_Xiaolongmen	0.0638753	0.0656782	0.0654683	0.0654683	0.0637733	0.0522392	0.0440271	0.0440271	0.0440271	0.0440271	0.0423905	0.0473166	0.0472723	0.0472723	0.0440271	0.0456692	0.0456692	0.0456692	0.0456692	0.0456692	0.0456692	0.0456692	0.0456692	0.0456692	0.0456692	0.0456692	0.0456692	0.0456692	0.0456692	0.0456692	0.0456692	0.0456692	0.0456692	0.0456692	0.0456692	0.0456692	0.0456692	0.0456692	0.0456692	0.0456692	0.0456692	0.0456692	0.0456692	0.0456692	0.0456692	0.0456692	0.0456692	0.0456692	0.0456692
Grypoctonus_aino_CAUDIP20243305_CHNBJ20241011b_Beijing_Wulisong	0.0638753	0.0656782	0.0654683	0.0654683	0.0637733	0.0522392	0.0440271	0.0440271	0.0440271	0.0440271	0.0423905	0.0473166	0.0472723	0.0472723	0.0440271	0.0456692	0.0456692	0.0456692	0.0456692	0.0456692	0.0456692	0.0456692	0.0456692	0.0456692	0.0456692	0.0456692	0.0456692	0.0456692	0.0456692	0.0456692	0.0456692	0.0456692	0.0456692	0.0456692	0.0456692	0.0456692	0.0456692	0.0456692	0.0456692	0.0456692	0.0456692	0.0456692	0.0456692	0.0456692	0.0456692	0.0456692	0.0456692	0.0456692	0.0456692
Grypoctonus_aino_CAUDIP20243310_CHNBJ20241011b_Beijing_Wulisong	0.0638753	0.0656782	0.0654683	0.0654683	0.0637733	0.0522392	0.0440271	0.0440271	0.0440271	0.0440271	0.0423905	0.0473166	0.0472723	0.0472723	0.0440271	0.0456692	0.0456692	0.0456692	0.0456692	0.0456692	0.0456692	0.0456692	0.0456692	0.0456692	0.0456692	0.0456692	0.0456692	0.0456692	0.0456692	0.0456692	0.0456692	0.0456692	0.0456692	0.0456692	0.0456692	0.0456692	0.0456692	0.0456692	0.0456692	0.0456692	0.0456692	0.0456692	0.0456692	0.0456692	0.0456692	0.0456692	0.0456692	0.0456692	0.0456692
Grypoctonus_aino_CAUDIP20243317_CHNBJ20241011b_Beijing_Wulisong	0.0638753	0.0656782	0.0654683	0.0654683	0.0637733	0.0522392	0.0440271	0.0440271	0.0440271	0.0440271	0.0423905	0.0473166	0.0472723	0.0472723	0.0440271	0.0456692	0.0456692	0.0456692	0.0456692	0.0456692	0.0456692	0.0456692	0.0456692	0.0456692	0.0456692	0.0456692	0.0456692	0.0456692	0.0456692	0.0456692	0.0456692	0.0456692	0.0456692	0.0456692	0.0456692	0.0456692	0.0456692	0.0456692	0.0456692	0.0456692	0.0456692	0.0456692	0.0456692	0.0456692	0.0456692	0.0456692	0.0456692	0.0456692	0.0456692
Grypoctonus_aino_CAUDIP20243319_CHNBJ20241011b_Beijing_Wulisong	0.0638753	0.0656782	0.0654683	0.0654683	0.0637733	0.0522392	0.0440271	0.0440271	0.0440271	0.0440271	0.0423905	0.0473166	0.0472723	0.0472723	0.0440271	0.0456692	0.0456692	0.0456692	0.0456692	0.0456692	0.0456692	0.0456692	0.0456692	0.0456692	0.0456692	0.0456692	0.0456692	0.0456692	0.0456692	0.0456692	0.0456692	0.0456692	0.0456692	0.0456692	0.0456692	0.0456692	0.0456692	0.0456692	0.0456692	0.0456692	0.0456692	0.0456692	0.0456692	0.0456692	0.0456692	0.0456692	0.0456692	0.0456692	0.0456692
Grypoctonus_aino_CAUDIP20243320_CHNBJ20241011b_Beijing_Wulisong	0.0638753	0.0656782	0.0654683	0.0654683	0.0637733	0.0522392	0.0440271	0.0440271	0.0440271	0.0440271	0.0423905	0.0473166	0.0472723	0.0472723	0.0440271	0.0456692	0.0456692	0.0456692	0.0456692	0.0456692	0.0456692	0.0456692	0.0456692	0.0456692	0.0456692	0.0456692	0.0456692	0.0456692	0.0456692	0.0456692	0.0456692	0.0456692	0.0456692	0.0456692	0.0456692	0.0456692	0.0456692	0.0456692	0.0456692	0.0456692	0.0456692	0.0456692	0.0456692	0.0456692	0.0456692	0.0456692	0.0456692	0.0456692	0.0456692
Grypoctonus_aino_CAUDIP20243321_CHNBJ20241011b_Beijing_Wulisong	0.0638753	0.0656782	0.0654683	0.0654683	0.0637733	0.0522392	0.0440271	0.0440271	0.0440271	0.0440271	0.0423905	0.0473166	0.0472723	0.0472723	0.0440271	0.0456692	0.0456692	0.0456692	0.0456692	0.0456692	0.0456692	0.0456692	0.0456692	0.0456692	0.0456692	0.0456692	0.0456692	0.0456692	0.0456692	0.0456692	0.0456692	0.0456692	0.0456692	0.0456692	0.0456692	0.0456692	0.0456692	0.0456692	0.0456692	0.0456692	0.0456692	0.0456692	0.0456692	0.0456692	0.0456692	0.0456692	0.0456692	0.0456692	0.0456692
Grypoctonus_aino_CAUDIP20243322_CHNBJ20241011b_Beijing_Wulisong	0.0638753	0.0656782	0.0654683	0.0654683	0.0637733	0.0522392	0.0440271	0.0440271	0.0440271	0.0440271	0.0423905	0.0473166	0.0472723	0.0472723	0.0440271	0.0456692	0.0456692	0.0456692	0.0456692	0.0456692	0.0456692	0.0456692	0.0456692	0.0456692	0.0456692	0.0456692	0.0456692	0.0456692	0.0456692	0.0456692	0.0456692	0.0456692	0.0456692	0.0456692	0.0456692	0.0456692	0.0456692	0.0456692	0.0456692	0.0456692	0.0456692	0.0456692	0.0456692	0.0456692	0.0456692	0.0456692	0.0456692	0.0456692	0.0456692
Grypoctonus_aino_CAUDIP20243323_CHNBJ20241011b_Beijing_Wulisong	0.0638753	0.0656782	0.0654683	0.0654683	0.0637733	0.0522392	0.0440271	0.0440271	0.0440271	0.0440271	0.0423905	0.0473166	0.0472723	0.0472723	0.0440271	0.0456692	0.0456692	0.0456692	0.0456692	0.0456692	0.0456692	0.0456692	0.0456692	0.0456692	0.0456692	0.0456692	0.0456692	0.0456692	0.0456692	0.0456692	0.0456692	0.0456692	0.0456692	0.0456692	0.0456692	0.0456692	0.0456692	0.0456692	0.0456692	0.0456692	0.0456692	0.0456692	0.0456692	0.0456692	0.0456692	0.0456692	0.0456692	0.0456692	0.0456692
Grypoctonus_aino_CAUDIP20243324_CHNBJ20241011b_Beijing_Wulisong	0.0638753	0.0656782	0.0654683	0.0654683	0.0637733	0.0522392	0.0440271	0.0440271	0.0440271	0.0440271	0.0423905	0.0473166	0.0472723	0.0472723	0.0440271	0.0456692	0.0456692	0.0456692	0.0456692	0.0456692	0.0456692	0.0456692	0.0456692	0.0456692	0.0456692	0.0456692	0.0456692	0.0456692	0.0456692	0.0456692	0.0456692	0.0456692	0.0456692	0.0456692	0.0456692	0.0456692	0.0456692	0.0456692	0.0456692	0.0456692	0.0456692	0.0456692	0.0456692	0.0456692	0.0456692	0.0456692	0.0456692	0.0456692	0.0456692
Grypoctonus_aino_CAUDIP20243356_CHNBJ20241011b_Beijing_Wulisong	0.0638753	0.0656782	0.0654683	0.0654683	0.0637733	0.0522392	0.0440271	0.0440271	0.0440271	0.0440271	0.0423905	0.0473166	0.0472723	0.0472723	0.0440271	0.0456692	0.0456692	0.0456692	0.0456692	0.0456692	0.0456692	0.0456692	0.0456692	0.0456692	0.0456692	0.0456692	0.0456692	0.0456692	0.0456692	0.0456692	0.0456692	0.0456692	0.0456692	0.0456692	0.0456692	0.0456692	0.0456692	0.0456692	0.0456692	0.0456692	0.0456692	0.0456692	0.0456692	0.0456692	0.0456692	0.0456692	0.0456692	0.0456692	0.0456692
Grypoctonus_aino_CAUDIP20243359_CHNBJ20241011b_Beijing_Wulisong	0.0638753	0.0656782	0.0654683	0.0654683	0.0637733	0.0522392	0.0440271	0.0440271	0.0440271	0.0440271	0.0423905	0.0473166	0.0472723	0.0472723	0.0440271	0.0456692	0.0456692	0.0456692	0.0456692	0.0456692	0.0456692	0.0456692	0.0456692	0.0456692	0.0456692	0.0456692	0.0456692	0.0456692	0.0456692	0.0456692	0.0456692	0.0456692	0.0456692	0.0456692	0.0456692	0.0456692	0.0456692	0.0456692	0.0456692	0.0456692	0.0456692	0.0456692	0.0456692	0.0456692	0.0456692	0.0456692	0.0456692	0.0456692	0.0456692
Grypoctonus_aino_CAUDIP20243360_CHNBJ20241011b_Beijing_Wulisong	0.0638753	0.0656782	0.0654683	0.0654683	0.0637733	0.0522392	0.0440271	0.0440271	0.0440271	0.0440271	0.0423905	0.0473166	0.0472723	0.0472723	0.0440271	0.0456692	0.0456692	0.0456692	0.0456692	0.0456692	0.0456692	0.0456692	0.0456692	0.0456692	0.0456692	0.0456692	0.0456692	0.0456692	0.0456692	0.0456692	0.0456692	0.0456692	0.0456692	0.0456692	0.0456692	0.0456692	0.0456692	0.0456692	0.0456692	0.0456692	0.0456692	0.0456692	0.0456692	0.0456692	0.0456692	0.0456692	0.0456692	0.0456692	0.0456692
Grypoctonus_aino_CAUDIP20243369_CHNBJ20241011b_Beijing_Wulisong	0.0638753	0.0656782	0.0654683	0.0654683	0.0637733	0.0522392	0.0440271	0.0440271	0.0440271	0.0440271	0.0423905	0.0473166	0.0472723	0.0472723	0.0440271	0.0456692	0.0456692	0.0456692	0.0456692	0.0456692	0.0456692	0.0456692	0.0456692	0.0456692	0.0456692	0.0456692	0.0456692	0.0456692	0.0456692	0.0456692	0.0456692	0.0456692	0.0456692	0.0456692	0.0456692	0.0456692	0.0456692	0.0456692	0.0456692	0.0456692	0.0456692	0.0456692	0.0456692	0.0456692	0.0456692	0.0456692	0.0456692	0.0456692	0.0456692
Grypoctonus_aino_CAUDIP20243270_CHNNMG20241004_Inner_Mongolia	0.0638753	0.0656782	0.0654683	0.0654683	0.0637733	0.0522392	0.0440271	0.0440271	0.0440271	0.0440271	0.0423905	0.0473166	0.0472723	0.0472723	0.0440271	0.0456692	0.0456692	0.0456692	0.0456692	0.0456692	0.0456692	0.0456692	0.0456692	0.0456692	0.0456692	0.0456692	0.0456692	0.0456692	0.0456692	0.0456692	0.0456692	0.0456692	0.0456692	0.0456692	0.0456692	0.0456692	0.0456692	0.0456692	0.0456692	0.0456692	0.0456692	0.0456692	0.0456692	0.0456692	0.0456692	0.0456692	0.0456692	0.0456692	0.0456692
Grypoctonus_aino_CAUDIP20243271_CHNNMG20241004_Inner_Mongolia	0.0638753	0.0656782	0.0654683	0.0654683	0.0637733	0.0522392	0.0440271	0.0440271	0.0440271	0.0440271	0.0423905	0.0473166	0.0472723	0.0472723	0.0440271	0.0456692	0.0456692	0.0456692	0.0456692	0.0456692	0.0456692	0.0456692	0.0456692	0.0456692	0.0456692	0.0456692	0.0456692	0.0456692	0.0456692	0.0456692	0.0456692	0.0456692	0.0456692	0.0456692	0.0456692	0.0456692	0.0456692	0.0456692	0.0456692	0.0456692	0.0456692	0.0456692	0.0456692	0.0456692	0.0456692	0.0456692	0.0456692	0.0456692	0.0456692
Grypoctonus_aino_CAUDIP20243272_CHNNMG20241004_Inner_Mongolia	0.0638753	0.0656782	0.0654683	0.0654683	0.0637733	0.0522392	0.0440271	0.0440271	0.0440271	0.0440271	0.0423905	0.0473166	0.0472723	0.0472723	0.0440271	0.0456692	0.0456692	0.0456692	0.0456692	0.0456692	0.0456692	0.0456692	0.0456692	0.0456692	0.0456692	0.0456692	0.0456692	0.0456692	0.0456692	0.0456692	0.0456692	0.0456692	0.0456692	0.0456692	0.0456692	0.0456692	0.0456692	0.0456692	0.0456692	0.0456692	0.0456692	0.0456692	0.0456692	0.0456692	0.0456692	0.0456692	0.0456692	0.0456692	0.0456692
Grypoctonus_aino_HAUST202400938_CHNHEN20241106a_Henan_Quanbaoshan	0.0638222	0.0656221	0.0654125	0.0654125	0.0637204	0.0521904	0.0439882	0.0439882	0.0439882	0.0439882	0.0423542	0.0472723	0.0472317	0.0472317	0.0439882	0.0456275	0.0456275	0.0456275	0.0456275	0.0456275	0.0456275	0.0456275	0.0456275	0.0456275	0.0456275	0.0456275	0.0456275	0.0456275	0.0456275	0.0456275	0.0456275	0.0456275	0.0456275	0.0456275	0.0456275	0.0456275	0.0456275	0.0456275	0.0456275	0.0456275	0.0456275	0.0456275	0.0456275	0.0456275	0.0456275	0.0456275	0.0456275	0.0456275	0.0456275
Grypoctonus_aino_HAUST202400939_CHNHEN20241106a_Henan_Quanbaoshan	0.062133	0.0639243	0.0637204	0.0637204	0.0620341	0.050532	0.0423542	0.0423542	0.0423542	0.0423542	0.0407255	0.0456275	0.0455896	0.0455896	0.0423542	0.0439882	0.0439882	0.0439882	0.0439882	0.0439882	0.0439882	0.0439882	0.0439882	0.0439882	0.0439882	0.0439882	0.0439882	0.0439882	0.0439882	0.0439882	0.0439882	0.0439882	0.0439882	0.0439882	0.0439882	0.0439882	0.0439882	0.0439882	0.0439882	0.0439882	0.0439882	0.0439882	0.0439882	0.0439882	0.0439882	0.0439882	0.0439882	0.0439882	0.0439882
Grypoctonus_aino_HAUST202400950_CHNHEN20241106a_Henan_Quanbaoshan	0.0604969	0.0622826	0.0620842	0.0620842	0.0604006	0.0489224	0.0407592	0.0407592	0.0407592	0.0407592	0.0391331	0.0440271	0.0439882	0.0439882	0.0407592	0.0423905	0.0423905	0.0423905	0.0423905	0.0423905	0.0423905	0.0423905	0.0423905	0.0423905	0.0423905	0.0423905	0.0423905	0.0423905	0.0423905	0.0423905	0.0423905	0.0423905	0.0423905	0.0423905	0.0423905	0.0423905	0.0423905	0.0423905	0.0423905	0.0423905	0.0423905	0.0423905	0.0423905	0.0423905	0.0423905	0.0423905	0.0423905	0.0423905	0.0423905
Grypoctonus_aino_HAUST202400941_CHNHEN20241106a_Henan_Quanbaoshan	0.0622826	0.0640801	0.0638753	0.0638753	0.0621832	0.0506582	0.0424572	0.0424572	0.0424572	0.0424572	0.0408232	0.0457413	0.0456995	0.0456995	0.0424572	0.0440965	0.0440965	0.0440965	0.0440965	0.0440965	0.0440965	0.0440965	0.0440965	0.0440965	0.0440965	0.0440965	0.0440965	0.0440965	0.0440965	0.0440965	0.0440965	0.0440965	0.0440965	0.0440965	0.0440965	0.0440965	0.0440965	0.0440965	0.0440965	0.0440965	0.0440965	0.0440965	0.0440965	0.0440965	0.0440965	0.0440965	0.0440965	0.0440965	0.0440965
Grypoctonus_aino_CAUDIP20243371_CHNBJ20241011b_Beijing_Wulisong	0.0604969	0.0622826	0.0620842	0.0620842	0.0604006	0.0489224	0.0407592	0.0407592	0.0407592	0.0407592	0.0391331	0.0440271	0.0439882	0.0439882	0.0407592	0.0423905	0.0423905	0.0423905	0.0423905	0.0423905	0.0423905	0.0423905	0.0423905	0.0423905	0.0423905	0.0423905	0.0423905	0.0423905	0.0423905	0.0423905	0.0423905	0.0423905	0.0423905	0.0423905	0.0423905	0.0423905	0.0423905	0.0423905	0.0423905	0.0423905	0.0423905	0.0423905	0.0423905	0.0423905	0.0423905	0.0423905	0.0423905	0.0423905	0.0423905
Grypoctonus_aino_HAUST202400936_CHNHEN20241106a_Henan_Quanbaoshan	0.0621832	0.0639775	0.0637733	0.0637733	0.0620842	0.0505781	0.0423905	0.0423905	0.0423905	0.0423905	0.0407592	0.0456692	0.0456275	0.0456275	0.0423905	0.0440271	0.0440271	0.0440271	0.0440271	0.0440271	0.0440271	0.0440271	0.0440271	0.0440271	0.0440271	0.0440271	0.0440271	0.0440271	0.0440271	0.0440271	0.0440271	0.0440271	0.0440271	0.0440271	0.0440271	0.0440271	0.0440271	0.0440271	0.0440271	0.0440271	0.0440271	0.0440271	0.0440271	0.0440271	0.0440271	0.0440271	0.0440271	0.0440271	0.0440271
Grypoctonus_aino_HAUST202400937_CHNHEN20241106a_Henan_Quanbaoshan	0.0621832	0.0639775	0.0637733	0.0637733	0.0620842	0.0505781	0.0423905	0.0423905	0.0423905	0.0423905	0.0407592	0.0456692	0.0456275	0.0456275	0.0423905	0.0440271	0.0440271	0.0440271	0.0440271	0.0440271	0.0440271	0.0440271	0.0440271	0.0440271	0.0440271	0.0440271	0.0440271	0.0440271	0.0440271	0.0440271	0.0440271	0.0440271	0.0440271	0.0440271	0.0440271	0.0440271	0.0440271	0.0440271	0.0440271	0.0440271	0.0440271	0.0440271	0.0440271	0.0440271	0.0440271	0.0440271	0.0440271	0.0440271	0.0440271
Grypoctonus_aino_HAUST202400940_CHNHEN20241106a_Henan_Quanbaoshan	0.0621832	0.0639775	0.0637733	0.0637733	0.0620842	0.0505781	0.0423905	0.0423905	0.0423905	0.0423905	0.0407592	0.0456692	0.0456275	0.0456275	0.0423905	0.0440271	0.0440271	0.0440271	0.0440271	0.0440271	0.0440271	0.0440271	0.0440271	0.0440271	0.0440271	0.0440271	0.0440271	0.0440271	0.0440271	0.0440271	0.0440271	0.0440271	0.0440271	0.0440271	0.0440271	0.0440271	0.0440271	0.0440271	0.0440271	0.0440271	0.0440271	0.0440271	0.0440271	0.0440271	0.0440271	0.0440271	0.0440271	0.0440271	0.0440271
Grypoctonus_aino_HAUST202400942_CHNHEN20241106a_Henan_Quanbaoshan	0.0621832	0.0639775	0.0637733	0.0637733	0.0620842	0.0505781	0.0423905	0.0423905	0.0423905	0.0423905	0.0407592	0.0456692	0.0456275	0.0456275	0.0423905	0.0440271	0.0440271	0.0440271	0.0440271	0.0440271	0.0440271	0.0440271	0.0440271	0.0440271	0.0440271	0.0440271	0.0440271	0.0440271	0.0440271	0.0440271	0.0440271	0.0440271	0.0440271	0.0440271	0.0440271	0.0440271	0.0440271	0.0440271	0.0440271	0.0440271	0.0440271	0.0440271	0.0440271	0.0440271	0.0440271	0.0440271	0.0440271	0.0440271	0.0440271
Grypoctonus_aino_HAUST202400944_CHNHEN20241106a_Henan_Quanbaoshan	0.0621832	0.0639775	0.0637733	0.0637733	0.0620842	0.0505781	0.0423905	0.0423905	0.0423905	0.0423905	0.0407592	0.0456692	0.0456275	0.0456275	0.0423905	0.0440271	0.0440271	0.0440271	0.0440271	0.0440271	0.0440271	0.0440271	0.0440271	0.0440271	0.0440271	0.0440271	0.0440271	0.0440271	0.0440271	0.0440271	0.0440271	0.0440271	0.0440271	0.0440271	0.0440271	0.0440271	0.0440271	0.0440271	0.0440271	0.0440271	0.0440271	0.0440271	0.0440271	0.0440271	0.0440271	0.0440271	0.0440271	0.0440271	0.0440271
Grypoctonus_aino_CAUDIP20231053_CHNBJ20230921_Beijing_Yudushan	0.0621832	0.0639775	0.0637733	0.0637733	0.0620842	0.0505781	0.0423905	0.0423905	0.0423905	0.0423905	0.0407592	0.0456692	0.0456275	0.0456275	0.0423905	0.0440271	0.0440271	0.0440271	0.0440271	0.0440271	0.0440271	0.0440271	0.0440271	0.0440271	0.0440271	0.0440271	0.0440271	0.0440271	0.0440271	0.0440271	0.0440271	0.0440271	0.0440271	0.0440271	0.0440271	0.0440271	0.0440271	0.0440271	0.0440271	0.0440271	0.0440271	0.0440271	0.0440271	0.0440271	0.0440271	0.0440271	0.0440271	0.0440271	0.0440271
Grypoctonus_aino_CAUDIP20231140_CHNBJ20231024_Beijing_Xiaolongmen	0.0621832	0.0639775	0.0637733	0.0637733	0.0620842	0.0505781	0.0423905	0.0423905	0.0423905	0.0423905	0.0407592	0.0456692	0.0456275	0.0456275	0.0423905	0.0440271	0.0440271	0.0440271	0.0440271	0.0440271	0.0440271	0.0440271	0.0440271	0.0440271	0.0440271	0.0440271	0.0440271	0.0440271	0.0440271	0.0440271	0.0440271	0.0440271	0.0440271	0.0440271	0.0440271	0.0440271	0.0440271	0.0440271	0.0440271	0.0440271	0.0440271	0.0440271	0.0440271	0.0440271	0.0440271	0.0440271	0.0440271	0.0440271	0.0440271
Grypoctonus_aino_CAUDIP20243304_CHNBJ20241011b_Beijing_Wulisong	0.0621832	0.0639775	0.0637733	0.0637733	0.0620842	0.0505781	0.0423905	0.0423905	0.0423905	0.0423905	0.0407592	0.0456692	0.0456275	0.0456275	0.0423905	0.0440271	0.0440271	0.0440271	0.0440271	0.0440271	0.0440271	0.0440271	0.0440271	0.0440271	0.0440271	0.0440271	0.0440271	0.0440271	0.0440271	0.0440271	0.0440271	0.0440271	0.0440271	0.0440271	0.0440271	0.0440271	0.0440271	0.0440271	0.0440271	0.0440271	0.0440271	0.0440271	0.0440271	0.0440271	0.0440271	0.0440271	0.0440271	0.0440271	0.0440271
Grypoctonus_aino_CAUDIP20243325_CHNBJ20241011b_Beijing_Wulisong	0.0621832	0.0639775	0.0637733	0.0637733	0.0620842	0.0505781	0.0423905	0.0423905	0.0423905	0.0423905	0.0407592	0.0456692	0.0456275	0.0456275	0.0423905	0.0440271	0.0440271	0.0440271	0.0440271	0.0440271	0.0440271	0.0440271	0.0440271	0.0440271	0.0440271	0.0440271	0.0440271	0.0440271	0.0440271	0.0440271	0.0440271	0.0440271	0.0440271	0.0440271	0.0440271	0.0440271	0.0440271	0.0440271	0.0440271	0.0440271	0.0440271	0.0440271	0.0440271	0.0440271	0.0440271	0.0440271	0.0440271	0.0440271	0.0440271
Grypoctonus_aino_CAUDIP20243357_CHNBJ20241011b_Beijing_Wulisong	0.0621832	0.0639775	0.0637733	0.0637733	0.0620842	0.0505781	0.0423905	0.0423905	0.0423905	0.0423905	0.0407592	0.0456692	0.0456275	0.0456275	0.0423905	0.0440271	0.0440271	0.0440271	0.0440271	0.0440271	0.0440271	0.0440271	0.0440271	0.0440271	0.0440271	0.0440271	0.0440271	0.0440271	0.0440271	0.0440271	0.0440271	0.0440271	0.0440271	0.0440271	0.0440271	0.0440271	0.0440271	0.0440271	0.0440271	0.0440271	0.0440271	0.0440271	0.0440271	0.0440271	0.0440271	0.0440271	0.0440271	0.0440271	0.0440271
Grypoctonus_aino_CAUDIP20243358_CHNBJ20241011b_Beijing_Wulisong	0.0621832	0.0639775	0.0637733	0.0637733	0.0620842	0.0505781	0.0423905	0.0423905	0.0423905	0.0423905	0.0407592	0.0456692	0.0456275	0.0456275	0.0423905	0.0440271	0.0440271	0.0440271	0.0440271	0.0440271	0.0440271	0.0440271	0.0440271	0.0440271	0.0440271	0.0440271	0.0440271	0.0440271	0.0440271	0.0440271	0.0440271	0.0440271	0.0440271	0.0440271	0.0440271	0.0440271	0.0440271	0.0440271	0.0440271	0.0440271	0.0440271	0.0440271	0.0440271	0.0440271	0.0440271	0.0440271	0.0440271	0.0440271	0.0440271
Grypoctonus_solarius_CAUDIP20243518_CHNYN20241128_Yunnan_Dashuihetou	0.0622374	0.0640348	0.0638302	0.0638302	0.0621381	0.0521904	0.0439882	0.0439882	0.0439882	0.0439882	0.0423542	0.0472723	0.0472317	0.0472317	0.0439882	0.0456275	0.0456275	0.0456275	0.0456275	0.0456275	0.0456275	0.0456275	0.0456275	0.0456275	0.0456275	0.0456275	0.0456275	0.0456275	0.0456275	0.0456275	0.0456275	0.0456275	0.0456275	0.0456275	0.0456275	0.0456275	0.0456275	0.0456275	0.0456275	0.0456275	0.0456275	0.0456275	0.0456275	0.0456275	0.0456275	0.0456275	0.0456275	0.0456275	0.0456275
Grypoctonus_solarius_CAUDIP20243519_CHNYN20241128_Yunnan_Dashuihetou	0.0622374	0.0640348	0.0638302	0.0638302	0.0621381	0.0521904	0.0439882	0.0439882	0.0439882	0.0439882	0.0423542	0.0472723	0.0472317	0.0472317	0.0439882	0.0456275	0.0456275	0.0456275	0.0456275	0.0456275	0.0456275	0.0456275	0.0456275	0.0456275	0.0456275	0.0456275	0.0456275	0.0456275	0.0456275	0.0456275	0.0456275	0.0456275	0.0456275	0.0456275	0.0456275	0.0456275	0.0456275	0.0456275	0.0456275	0.0456275	0.0456275	0.0456275	0.0456275	0.0456275	0.0456275	0.0456275	0.0456275	0.0456275	0.0456275
Grypoctonus_solarius_CAUDIP20243520_CHNYN20241128_Yunnan_Dashuihetou	0.0622374	0.0640348	0.0638302	0.0638302	0.0621381	0.0521904	0.0439882	0.0439882	0.0439882	0.0439882	0.0423542	0.0472723	0.0472317	0.0472317	0.0439882	0.0456275	0.0456275	0.0456275	0.0456275	0.0456275	0.0456275	0.0456275	0.0456275	0.0456275	0.0456275	0.0456275	0.0456275	0.0456275	0.0456275	0.0456275	0.0456275	0.0456275	0.0456275	0.0456275	0.0456275	0.0456275	0.0456275	0.0456275	0.0456275	0.0456275	0.0456275	0.0456275	0.0456275	0.0456275	0.0456275	0.0456275	0.0456275	0.0456275	0.0456275
Grypoctonus_solarius_CAUDIP20243521_CHNYN20241128_Yunnan_Dashuihetou	0.0622374	0.0640348	0.0638302	0.0638302	0.0621381	0.0521904	0.0439882	0.0439882	0.0439882	0.0439882	0.0423542	0.0472723	0.0472317	0.0472317	0.0439882	0.0456275	0.0456275	0.0456275	0.0456275	0.0456275	0.0456275	0.0456275	0.0456275	0.0456275	0.0456275	0.0456275	0.0456275	0.0456275	0.0456275	0.0456275	0.0456275	0.0456275	0.0456275	0.0456275	0.0456275	0.0456275	0.0456275	0.0456275	0.0456275	0.0456275	0.0456275	0.0456275	0.0456275	0.0456275	0.0456275	0.0456275	0.0456275	0.0456275	0.0456275
Grypoctonus_solarius_CAUDIP20243523_CHNYN20241128_Yunnan_Dashuihetou	0.0622374	0.0640348	0.0638302	0.0638302	0.0621381	0.0521904	0.0439882	0.0439882	0.0439882	0.0439882	0.0423542	0.0472723	0.0472317	0.0472317	0.0439882	0.0456275	0.0456275	0.0456275	0.0456275	0.0456275	0.0456275	0.0456275	0.0456275	0.0456275	0.0456275	0.0456275	0.0456275	0.0456275	0.0456275	0.0456275	0.0456275	0.0456275	0.0456275	0.0456275	0.0456275	0.0456275	0.0456275	0.0456275	0.0456275	0.0456275	0.0456275	0.0456275	0.0456275	0.0456275	0.0456275	0.0456275	0.0456275	0.0456275	0.0456275
Grypoctonus_solarius_CAUDIP20243524_CHNYN20241128_Yunnan_Dashuihetou	0.0622374	0.0640348	0.0638302	0.0638302	0.0621381	0.0521904	0.0439882	0.0439882	0.0439882	0.0439882	0.0423542	0.0472723	0.0472317	0.0472317	0.0439882	0.0456275	0.0456275	0.0456275	0.0456275	0.0456275	0.0456275	0.0456275	0.0456275	0.0456275	0.0456275	0.0456275	0.0456275	0.0456275	0.0456275	0.0456275	0.0456275	0.0456275	0.0456275	0.0456275	0.0456275	0.0456275	0.0456275	0.0456275	0.0456275	0.0456275	0.0456275	0.0456275	0.0456275	0.0456275	0.0456275	0.0456275	0.0456275	0.0456275	0.0456275
Grypoctonus_solarius_CAUDIP20243525_CHNYN20241128_Yunnan_Dashuihetou	0.0622374	0.0640348	0.0638302	0.0638302	0.0621381	0.0521904	0.0439882	0.0439882	0.0439882	0.0439882	0.0423542	0.0472723	0.0472317	0.0472317	0.0439882	0.0456275	0.0456275	0.0456275	0.0456275	0.0456275	0.0456275	0.0456275	0.0456275	0.0456275	0.0456275	0.0456275	0.0456275	0.0456275	0.0456275	0.0456275	0.0456275	0.0456275	0.0456275	0.0456275	0.0456275	0.0456275	0.0456275	0.0456275	0.0456275	0.0456275	0.0456275	0.0456275	0.0456275	0.0456275	0.0456275	0.0456275	0.0456275	0.0456275	0.0456275
Grypoctonus_solarius_CAUDIP20243527_CHNYN20241128_Yunnan_Dashuihetou	0.0622374	0.0640348	0.0638302	0.0638302	0.0621381	0.0521904	0.0439882	0.0439882	0.0439882	0.0439882	0.0423542	0.0472723	0.0472317	0.0472317	0.0439882	0.0456275	0.0456275	0.0456275	0.0456275	0.0456275	0.0456275	0.0456275	0.0456275	0.0456275	0.0456275	0.0456275	0.0456275	0.0456275	0.0456275	0.0456275	0.0456275	0.0456275	0.0456275	0.0456275	0.0456275	0.0456275	0.0456275	0.0456275	0.0456275	0.0456275	0.0456275	0.0456275	0.0456275	0.0456275	0.0456275	0.0456275	0.0456275	0.0456275	0.0456275
Grypoctonus_solarius_CAUDIP20243529_CHNYN20241128_Yunnan_Dashuihetou	0.0622374	0.0640348	0.0638302	0.0638302	0.0621381	0.0521904	0.0439882	0.0439882	0.0439882	0.0439882	0.0423542	0.0472723	0.0472317	0.0472317	0.0439882	0.0456275	0.0456275	0.0456275	0.0456275	0.0456275	0.0456275	0.0456275	0.0456275	0.0456275	0.0456275	0.0456275	0.0456275	0.0456275	0.0456275	0.0456275	0.0456275	0.0456275	0.0456275	0.0456275	0.0456275	0.0456275	0.0456275	0.0456275	0.0456275	0.0456275	0.0456275	0.0456275	0.0456275	0.0456275	0.0456275	0.0456275	0.0456275	0.0456275	0.0456275
Grypoctonus_solarius_CAUDIP20243530_CHNYN20241128_Yunnan_Dashuihetou	0.0622374	0.0640348	0.0638302	0.0638302	0.0621381	0.0521904	0.0439882	0.0439882	0.0439882	0.0439882	0.0423542	0.0472723	0.0472317	0.0472317	0.0439882	0.0456275	0.0456275	0.0456275	0.0456275	0.0456275	0.0456275	0.0456275	0.0456275	0.0456275	0.0456275	0.0456275	0.0456275	0.0456275	0.0456275	0.0456275	0.0456275	0.0456275	0.0456275	0.0456275	0.0456275	0.0456275	0.0456275	0.0456275	0.0456275	0.0456275	0.0456275	0.0456275	0.0456275	0.0456275	0.0456275	0.0456275	0.0456275	0.0456275	0.0456275
Grypoctonus_solarius_CAUDIP20243532_CHNYN20241128_Yunnan_Dashuihetou	0.0622374	0.0640348	0.0638302	0.0638302	0.0621381	0.0521904	0.0439882	0.0439882	0.0439882	0.0439882	0.0423542	0.0472723	0.0472317	0.0472317	0.0439882	0.0456275	0.0456275	0.0456275	0.0456275	0.0456275	0.0456275	0.0456275	0.0456275	0.0456275	0.0456275	0.0456275	0.0456275	0.0456275	0.0456275	0.0456275	0.0456275	0.0456275	0.0456275	0.0456275	0.0456275	0.0456275	0.0456275	0.0456275	0.0456275	0.0456275	0.0456275	0.0456275	0.0456275	0.0456275	0.0456275	0.0456275	0.0456275	0.0456275	0.0456275
Grypoctonus_solarius_CAUDIP20243533_CHNYN20241128_Yunnan_Dashuihetou	0.0622374	0.0640348	0.0638302	0.0638302	0.0621381	0.0521904	0.0439882	0.0439882	0.0439882	0.0439882	0.0423542	0.0472723	0.0472317	0.0472317	0.0439882	0.0456275	0.0456275	0.0456275	0.0456275	0.0456275	0.0456275	0.0456275	0.0456275	0.0456275	0.0456275	0.0456275	0.0456275	0.0456275	0.0456275	0.0456275	0.0456275	0.0456275	0.0456275	0.0456275	0.0456275	0.0456275	0.0456275	0.0456275	0.0456275	0.0456275	0.0456275	0.0456275	0.0456275	0.0456275	0.0456275	0.0456275	0.0456275	0.0456275	0.0456275
Grypoctonus_solarius_CAUDIP20243535_CHNYN20241128_Yunnan_Dashuihetou	0.0622374	0.0640348	0.0638302	0.0638302	0.0621381	0.0521904	0.0439882	0.0439882	0.0439882	0.0439882	0.0423542	0.0472723	0.0472317	0.0472317	0.0439882	0.0456275	0.0456275	0.0456275	0.0456275	0.0456275	0.0456275	0.0456275	0.0456275	0.0456275	0.0456275	0.0456275	0.0456275	0.0456275	0.0456275	0.0456275	0.0456275	0.0456275	0.0456275	0.0456275	0.0456275	0.0456275	0.0456275	0.0456275	0.0456275	0.0456275	0.0456275	0.0456275	0.0456275	0.0456275	0.0456275	0.0456275	0.0456275	0.0456275	0.0456275
Grypoctonus_solarius_CAUDIP20243536_CHNYN20241128_Yunnan_Dashuihetou	0.0622374	0.0640348	0.0638302	0.0638302	0.0621381	0.0521904	0.0439882	0.0439882	0.0439882	0.0439882	0.0423542	0.0472723	0.0472317	0.0472317	0.0439882	0.0456275	0.0456275	0.0456275	0.0456275	0.0456275	0.0456275	0.0456275	0.0456275	0.0456275	0.0456275	0.0456275	0.0456275	0.0456275	0.0456275	0.0456275	0.0456275	0.0456275	0.0456275	0.0456275	0.0456275	0.0456275	0.0456275	0.0456275	0.0456275	0.0456275	0.0456275	0.0456275	0.0456275	0.0456275	0.0456275	0.0456275	0.0456275	0.0456275	0.0456275
Grypoctonus_solarius_CAUDIP20243537_CHNYN20241128_Yunnan_Dashuihetou	0.0622374	0.0640348	0.0638302	0.0638302	0.0621381	0.0521904	0.0439882	0.0439882	0.0439882	0.0439882	0.0423542	0.0472723	0.0472317	0.0472317	0.0439882	0.0456275	0.0456275	0.0456275	0.0456275	0.0456275	0.0456275	0.0456275	0.0456275	0.0456275	0.0456275	0.0456275	0.0456275	0.0456275	0.0456275	0.0456275	0.0456275	0.0456275	0.0456275	0.0456275	0.0456275	0.0456275	0.0456275	0.0456275	0.0456275	0.0456275	0.0456275	0.0456275	0.0456275	0.0456275	0.0456275	0.0456275	0.0456275	0.0456275	0.0456275
Grypoctonus_solarius_CAUDIP20243534_CHNYN20241128_Yunnan_Dashuihetou	0.0622374	0.0640348	0.0638302	0.0638302	0.0621381	0.0538543	0.0456275	0.0456275	0.0456275	0.0456275	0.0439882	0.0489224	0.0488791	0.0488791	0.0456275	0.0472723	0.0472723	0.0472723	0.0472723	0.0472723	0.0472723	0.0472723	0.0472723	0.0472723	0.0472723	0.0472723	0.0472723	0.0472723	0.0472723	0.0472723	0.0472723	0.0472723	0.0472723	0.0472723	0.0472723	0.0472723	0.0472723	0.0472723	0.0472723	0.0472723	0.0472723	0.0472723	0.0472723	0.0472723	0.0472723	0.0472723	0.0472723	0.0472723	0.0472723
Grypoctonus_solarius_CAUDIP20243471_CHNYN20241026_Yunnan_Misha	0.0706366	0.0707503	0.0705233	0.0705233	0.0688138	0.0538543	0.0456275	0.0456275	0.0456275	0.0456275	0.0439882	0.0489224	0.0488791	0.0488791	0.0456275	0.0472723	0.0472723	0.0472723	0.0472723	0.0472723	0.0472723	0.0472723	0.0472723	0.0472723	0.0472723	0.0472723	0.0472723	0.0472723	0.0472723	0.0472723	0.0472723	0.0472723	0.0472723	0.0472723	0.0472723	0.0472723	0.0472723	0.0472723	0.0472723	0.0472723	0.0472723	0.0472723	0.0472723	0.0472723	0.0472723	0.0472723	0.0472723	0.0472723	0.0472723
Grypoctonus_solarius_CAUDIP20243476_CHNYN20241026_Yunnan_Misha	0.0672767	0.0656782	0.0654683	0.0654683	0.0637733	0.0505781	0.0423905	0.0423905	0.0423905	0.0423905	0.0407592	0.0456692	0.0456275	0.0456275	0.0423905	0.0440271	0.0440271	0.0440271	0.0440271	0.0440271	0.0440271	0.0440271	0.0440271	0.0440271	0.0440271	0.0440271	0.0440271	0.0440271	0.0440271	0.0440271	0.0440271	0.0440271	0.0440271	0.0440271	0.0440271	0.0440271	0.0440271	0.0440271	0.0440271	0.0440271	0.0440271	0.0440271	0.0440271	0.0440271	0.0440271	0.0440271	0.0440271	0.0440271	0.0440271
[truncated: 115 more columns]

## Sheet: Caption
Table. Estimates of Evolutionary Divergence between Sequences
The number of base substitutions per site from between sequences are shown. Analyses were conducted using the Kimura 2-parameter model [1]. This analysis involved 164 nucleotide sequences. Codon positions included were 1st+2nd+3rd+Noncoding. All ambiguous positions were removed for each sequence pair (pairwise deletion option). There were a total of 658 positions in the final dataset. Evolutionar…
1. Kimura M. (1980). A simple method for estimating evolutionary rate of base substitutions through comparative studies of nucleotide sequences. Journal of Molecular Evolution 16:111-120.
2. Tamura K., Stecher G., and Kumar S. (2021). MEGA 11: Molecular Evolutionary Genetics Analysis Version 11. Molecular Biology and Evolution https://doi.org/10.1093/molbev/msab120.
Disclaimer: Although utmost care has been taken to ensure the correctness of the caption, the caption text is provided "as is" without any warranty of any kind. Authors advise the user to carefully check the caption prior to its use for any purpose and report any errors or problems to the authors immediately (www.megasoftware.net). In no event shall the authors and their employers be liable for a…
